# Supplementary material for: Whole genome analysis of toxic Papilionidae butterflies utilizing aristolochic acid, Pachliopta aristolochiae, and Byasa alcinous
Source: DNA Res. 2025 Dec 22;33(1):dsaf038. doi: 10.1093/dnares/dsaf038 (PMC12784068; doi:10.1093/dnares/dsaf038)
Supplement: dsaf038_Supplementary_Data [file dsaf038_supplementary_data.zip]

Archive with 3 entries (3 files):
- PaBa_sup_r1.pdf
- PaBa_sup_tableS7-10.xlsx
- PaBa_sup_table_DNAres.docx
