# Supplementary material for: Whole genome analysis of toxic Papilionidae butterflies utilizing aristolochic acid, Pachliopta aristolochiae, and Byasa alcinous
Source: DNA Res. 2025 Dec 22;33(1):dsaf038. doi: 10.1093/dnares/dsaf038 (PMC12784068; doi:10.1093/dnares/dsaf038)
Supplement: dsaf038_Supplementary_Data [file dsaf038_supplementary_data.zip › PaBa_sup_tableS7-10.xlsx]

## Sheet: Table S7
Supplementary Table S7. Significantly expaned gene goups in P. aristolochiae, B. alcinous and B. philenor estimated by Sonicparanoid2 and cafe5.
Group_ID	GeneCount													P-value																						GeneID												GeneName(Bmor)
	Bm	Dp	Ip	Bp	Pa	Ba	Px	Pma	Pb	Pp	Pme	total		Pme<1>	Pp<2>	Pb<3>	Pma<4>	Px<5>	Ba<6>	Pa<7>	Bp<8>	Ip<9>	Dp<10>	Bm<11>	<12>	<13>	<14>	<15>	<16>	<17>	<18>	<19>	<20>	<21>		Ba	Bm	Bp	Dp	Ip	Pa	Pb	Pma	Pme	Pp	Px
g185	3	1	0	7	3	4	1	5	0	1	1	26		0.507558	0.507558	0.0236916	9.81285e-09	0.511766	0.0216986	0.541286	1.10661e-05	0.0809254	0.589649	0.138487	N/A	0.150135	0.541672	0.507802	0.532557	0.501012	0.508468	0.505217	9.86678e-05	0.561257		B_alcinous_0001721.mrna1,B_alcinous_0011218.mrna1,B_alcinous_0011365.mrna1,B_alcinous_0014613.mrna1	rna-XM_038015033.2,rna-XM_062672826.1,rna-XM_038019979.1	rna-XM_068763795.1,rna-XM_068775602.1,rna-XM_068776510.1,rna-XM_068767904.1,rna-XM_068769832.1,rna-XM_068769804.1,rna-XM_068771949.1	rna-XM_061524600.1	*	P.aristolochiaeGene00822.mrna1,P.aristolochiaeGene11808.mrna1,P.aristolochiaeGene12896.mrna1	*	rna-XM_014505923.2,rna-XM_045679457.1,rna-XM_045679417.1,rna-XM_014515174.2,rna-XM_045685862.1	PmemnonGene0005386.mrna1	rna-XM_013286331.1	rna-XM_013309539.1		PREDICTED: Bombyx mori piggyBac transposable element-derived protein 3 (LOC119629365), mRNA
g21	12	0	2	9	15	11	10	15	1	0	4	79		0.529225	2.99697e-09	9.99685e-06	2.47373e-07	0.600853	0.628546	2.95365e-05	0.714687	0.000140833	7.70499e-07	0.0037942	N/A	0.38216	0.685599	0.544171	0.654363	7.70535e-06	0.532609	5.62642e-08	0.0001214	0.022297		B_alcinous_0001971.mrna1,B_alcinous_0002678.mrna1,B_alcinous_0003329.mrna1,B_alcinous_0004054.mrna1,B_alcinous_0004789.mrna1,B_alcinous_0006862.mrna1,B_alcinous_0009088.mrna1,B_alcinous_0009773.mrna1,B_alcinous_0011727.mrna1,B_alcinous_0014025.mrna1,B_alcinous_0014318.mrna1	rna-XM_062669249.1,rna-XM_062670186.1,rna-XM_038014374.2,rna-XM_062672823.1,rna-XM_062672808.1,rna-XM_062672806.1,rna-XM_062673149.1,rna-XM_062673176.1,rna-XM_038019337.2,rna-XM_062675571.1,rna-XM_062675574.1,rna-XM_062676915.1	rna-XM_068762844.1,rna-XM_068770159.1,rna-XM_068762631.1,rna-XM_068763250.1,rna-XM_068768219.1,rna-XM_068768526.1,rna-XM_068769643.1,rna-XM_068770276.1,rna-XM_068775316.1	*	rna-IPOD504_LOCUS13585,rna-IPOD504_LOCUS2940	P.aristolochiaeGene00203.mrna1,P.aristolochiaeGene00459.mrna1,P.aristolochiaeGene00842.mrna1,P.aristolochiaeGene00888.mrna1,P.aristolochiaeGene01317.mrna1,P.aristolochiaeGene01427.mrna1,P.aristolochiaeGene01772.mrna1,P.aristolochiaeGene03806.mrna1,P.aristolochiaeGene09294.mrna1,P.aristolochiaeGene09575.mrna1,P.aristolochiaeGene09890.mrna1,P.aristolochiaeGene10729.mrna1,P.aristolochiaeGene11164.mr…	agat-mrna-15168	rna-XM_045684863.1,rna-XM_045686510.1,rna-XM_045678019.1,rna-XM_045678022.1,rna-XM_045679759.1,rna-XM_045681042.1,rna-XM_045682315.1,rna-XM_014505838.2,rna-XM_045685899.1,rna-XM_045685915.1,rna-XM_045685920.1,rna-XM_045685459.1,rna-XM_045685476.1,rna-XM_045685585.1,rna-XM_045685697.1	PmemnonGene0001934.mrna1,PmemnonGene0008863.mrna1,PmemnonGene0010272.mrna1,PmemnonGene0010637.mrna1	*	rna-XM_013314889.1,rna-XM_013320201.1,rna-XM_013327306.1,rna-XM_013308686.1,rna-XM_013310953.1,rna-XM_013316410.1,rna-XM_013316471.1,rna-XM_013317302.1,rna-XM_013322922.1,rna-XM_013323263.1		PREDICTED: Bombyx mori uncharacterized LOC134199102 (LOC134199102), mRNA
g14	9	8	6	14	13	11	7	9	8	8	1	94		6.56764e-15	0.555913	0.607793	0.0471298	0.126617	0.628546	0.0150397	0.00861316	0.039254	0.827655	0.421427	N/A	0.760243	0.722575	0.55757	0.68884	0.508011	0.562063	0.539534	0.000281078	0.676493		B_alcinous_0000130.mrna1,B_alcinous_0000131.mrna1,B_alcinous_0001703.mrna1,B_alcinous_0007244.mrna1,B_alcinous_0007377.mrna1,B_alcinous_0007378.mrna1,B_alcinous_0007379.mrna1,B_alcinous_0007380.mrna1,B_alcinous_0007384.mrna1,B_alcinous_0007497.mrna1,B_alcinous_0010926.mrna1	rna-XM_062672810.1,rna-XM_038016536.2,rna-NM_001043484.1,rna-XM_012697945.4,rna-XM_012697860.4,rna-XM_004921713.5,rna-XM_004921673.4,rna-XM_021352185.3,rna-XM_004932629.4	rna-XM_068770667.1,rna-XM_068761143.1,rna-XM_068761276.1,rna-XM_068761274.1,rna-XM_068761333.1,rna-XM_068761191.1,rna-XM_068767630.1,rna-XM_068769965.1,rna-XM_068769966.1,rna-XM_068769667.1,rna-XM_068769964.1,rna-XM_068772935.1,rna-XM_068772938.1,rna-XM_068772937.1	rna-XM_032660945.2,rna-XM_061522649.1,rna-XM_032660778.2,rna-XM_061522651.1,rna-XM_061522655.1,rna-XM_032671880.2,rna-XM_032661233.2,rna-XM_061526790.1	rna-IPOD504_LOCUS5608,rna-IPOD504_LOCUS5760,rna-IPOD504_LOCUS5761,rna-IPOD504_LOCUS5762,rna-IPOD504_LOCUS5890,rna-IPOD504_LOCUS8285	P.aristolochiaeGene02010.mrna1,P.aristolochiaeGene03349.mrna1,P.aristolochiaeGene03350.mrna1,P.aristolochiaeGene03401.mrna1,P.aristolochiaeGene03402.mrna1,P.aristolochiaeGene03404.mrna1,P.aristolochiaeGene03405.mrna1,P.aristolochiaeGene03408.mrna1,P.aristolochiaeGene03439.mrna1,P.aristolochiaeGene04551.mrna1,P.aristolochiaeGene09263.mrna1,P.aristolochiaeGene09264.mrna1,P.aristolochiaeGene09811.mr…	agat-mrna-303,agat-mrna-7367,agat-mrna-12673,agat-mrna-12750,agat-mrna-12751,agat-mrna-12754,agat-mrna-12756,agat-mrna-12861	rna-XM_045686535.1,rna-XM_014514084.2,rna-XM_014503811.2,rna-XM_045679964.1,rna-XM_045680038.1,rna-XM_045680040.1,rna-XM_014503761.2,rna-XM_014501587.2,rna-XM_045683224.1	PmemnonGene0009125.mrna1	rna-XM_013287293.1,rna-XM_013293127.1,rna-XM_013277699.1,rna-XM_013282781.1,rna-XM_013282791.1,rna-XM_013282869.1,rna-XM_013286187.1,rna-XM_013291561.1	rna-XM_013312596.1,rna-XM_013312818.1,rna-XM_013318234.1,rna-XM_013317871.1,rna-XM_013317901.1,rna-XM_013317907.1,rna-XM_013317829.1		PREDICTED: Bombyx mori uncharacterized LOC101744925 (LOC101744925), mRNA
g163	1	1	1	4	6	7	1	2	2	1	2	28		0.514946	0.0224191	0.530925	0.523119	0.0346803	0.0432728	0.577532	0.620545	0.554474	0.589649	0.630364	N/A	0.554334	0.541672	0.003916	0.561969	0.502021	0.516721	0.510353	0.000487854	0.00493236		B_alcinous_0012833.mrna1,B_alcinous_0012834.mrna1,B_alcinous_0012835.mrna1,B_alcinous_0012836.mrna1,B_alcinous_0012837.mrna1,B_alcinous_0012838.mrna1,B_alcinous_0012839.mrna1	rna-NM_001173146.1	rna-XM_068767859.1,rna-XM_068767862.1,rna-XM_068767865.1,rna-XM_068767866.1	rna-XM_032666096.2	rna-IPOD504_LOCUS10330	P.aristolochiaeGene03481.mrna1,P.aristolochiaeGene03482.mrna1,P.aristolochiaeGene03483.mrna1,P.aristolochiaeGene03487.mrna1,P.aristolochiaeGene03522.mrna1,P.aristolochiaeGene03523.mrna1	agat-mrna-1685,agat-mrna-1687	rna-XM_014513454.2,rna-XM_045684142.1	PmemnonGene0009554.mrna1,PmemnonGene0009555.mrna1	rna-XM_013291675.1	rna-XM_013313168.1		Bombyx mori olfactory receptor 56 (Or-56), mRNA
g178	1	2	1	4	5	4	2	2	2	2	2	27		0.514946	0.514946	0.530925	0.523119	0.523119	0.553892	0.0289124	0.620545	0.15049	0.655961	0.32078	N/A	0.599978	0.578208	0.515421	0.561969	0.502021	0.516721	0.510353	0.000487854	0.579109		B_alcinous_0010386.mrna1,B_alcinous_0010387.mrna1,B_alcinous_0010389.mrna1,B_alcinous_0014639.mrna1	rna-XM_038017462.2	rna-XM_068764458.1,rna-XM_068764464.1,rna-XM_068764462.1,rna-XM_068764463.1	rna-XM_032664021.2,rna-XM_032664022.2	rna-IPOD504_LOCUS3817	P.aristolochiaeGene07104.mrna1,P.aristolochiaeGene07106.mrna1,P.aristolochiaeGene07107.mrna1,P.aristolochiaeGene07108.mrna1,P.aristolochiaeGene07109.mrna1	agat-mrna-9138,agat-mrna-9140	rna-XM_014510332.2,rna-XM_014510333.2	PmemnonGene0006980.mrna1,PmemnonGene0010903.mrna1	rna-XM_013281777.1,rna-XM_013281775.1	rna-XM_013307345.1,rna-XM_013307346.1		PREDICTED: Bombyx mori chemosensory protein 4 (CSP4), transcript variant X1, mRNA
g179	1	1	1	5	4	6	1	1	2	3	2	27		0.514946	0.00758673	0.530925	0.511766	0.511766	0.00218597	0.553892	0.0712926	0.554474	0.589649	0.630364	N/A	0.554334	0.541672	0.003916	0.561969	0.502021	0.516721	0.0155302	0.000487854	0.579109		B_alcinous_0010637.mrna1,B_alcinous_0010638.mrna1,B_alcinous_0010727.mrna1,B_alcinous_0010728.mrna1,B_alcinous_0010729.mrna1,B_alcinous_0010730.mrna1	rna-XM_038011821.2	rna-XM_068766681.1,rna-XM_068766671.1,rna-XM_068770995.1,rna-XM_068764283.1,rna-XM_068764238.1	rna-XM_032659887.2	rna-IPOD504_LOCUS2329	P.aristolochiaeGene07019.mrna1,P.aristolochiaeGene08983.mrna1,P.aristolochiaeGene08984.mrna1,P.aristolochiaeGene08985.mrna1	agat-mrna-11901,agat-mrna-11902	rna-XM_014504243.2	PmemnonGene0007235.mrna1,PmemnonGene0007236.mrna1	rna-XM_013282271.1,rna-XM_013282268.1,rna-XM_013282269.1	rna-XM_013312584.1		PREDICTED: Bombyx mori synaptic vesicle 2-related protein (LOC101744459), transcript variant X1, mRNA
g63	2	4	3	6	6	10	2	2	5	3	1	44		8.96997e-05	0.522167	0.00147686	0.523119	0.523119	3.08673e-06	0.577532	0.664031	0.262658	0.743336	0.129693	N/A	0.671061	0.638579	0.530133	0.171048	0.503027	0.524766	0.0231343	0.00206284	0.611499		B_alcinous_0008157.mrna1,B_alcinous_0008158.mrna1,B_alcinous_0008159.mrna1,B_alcinous_0008160.mrna1,B_alcinous_0008161.mrna1,B_alcinous_0014354.mrna1,B_alcinous_0014355.mrna1,B_alcinous_0014356.mrna1,B_alcinous_0014357.mrna1,B_alcinous_0014358.mrna1	rna-XM_062668883.1,rna-XM_004926701.4	rna-XM_068768104.1,rna-XM_068768090.1,rna-XM_068768156.1,rna-XM_068768154.1,rna-XM_068768157.1,rna-XM_068768153.1	rna-XM_061528745.1,rna-XM_032666201.2,rna-XM_061528752.1,rna-XM_032666020.2	rna-IPOD504_LOCUS10429,rna-IPOD504_LOCUS10430,rna-IPOD504_LOCUS10431	P.aristolochiaeGene03520.mrna1,P.aristolochiaeGene06168.mrna1,P.aristolochiaeGene07913.mrna1,P.aristolochiaeGene07914.mrna1,P.aristolochiaeGene07915.mrna1,P.aristolochiaeGene07916.mrna1	agat-mrna-1622,agat-mrna-1623,agat-mrna-1624,agat-mrna-1625,agat-mrna-1626	rna-XM_014503360.2,rna-XM_014503357.2	PmemnonGene0009594.mrna1	rna-XM_013292465.1,rna-XM_013292467.1,rna-XM_013292466.1	rna-XM_013313211.1,rna-XM_013313220.1		PREDICTED: Bombyx mori attacin 1 (Attacin1), transcript variant X1, mRNA
g82	1	1	4	6	6	6	2	4	3	4	2	39		0.0332932	0.011379	0.545305	0.0177483	0.0512172	0.577532	0.577532	0.664031	0.671399	0.234716	0.32078	N/A	0.599978	0.00437509	0.530133	0.171048	0.503027	0.524766	0.515409	0.00206284	0.611499		B_alcinous_0009858.mrna1,B_alcinous_0009859.mrna1,B_alcinous_0009860.mrna1,B_alcinous_0009861.mrna1,B_alcinous_0009862.mrna1,B_alcinous_0009863.mrna1	rna-NM_001043983.1	rna-XM_068776362.1,rna-XM_068776493.1,rna-XM_068776229.1,rna-XM_068776196.1,rna-XM_068776495.1,rna-XM_068776857.1	rna-XM_032659518.2	rna-IPOD504_LOCUS17493,rna-IPOD504_LOCUS17502,rna-IPOD504_LOCUS17503,rna-IPOD504_LOCUS17504	P.aristolochiaeGene04752.mrna1,P.aristolochiaeGene04753.mrna1,P.aristolochiaeGene04754.mrna1,P.aristolochiaeGene09090.mrna1,P.aristolochiaeGene09091.mrna1,P.aristolochiaeGene09092.mrna1	agat-mrna-2624,agat-mrna-2625,agat-mrna-2626	rna-XM_014513794.2,rna-XM_045678762.1,rna-XM_014513787.2,rna-XM_045678761.1	PmemnonGene0006809.mrna1,PmemnonGene0006810.mrna1	rna-XM_013293692.1,rna-XM_013293693.1,rna-XM_013293685.1,rna-XM_013293799.1	rna-XM_013326124.1,rna-XM_013325119.1		Bombyx mori lysozyme (Lzm), mRNA
g16	2	5	4	36	7	8	4	2	15	4	6	93		0.54287	0.000437425	5.83506e-14	0.000438093	0.544647	0.599236	0.151052	7.1085e-35	0.308064	0.772378	0.129693	N/A	0.110076	0.663528	0.0195685	0.654363	0.506026	0.547708	0.000207227	0.00458531	0.639975		B_alcinous_0006392.mrna1,B_alcinous_0006394.mrna1,B_alcinous_0006892.mrna1,B_alcinous_0006893.mrna1,B_alcinous_0009347.mrna1,B_alcinous_0011051.mrna1,B_alcinous_0011053.mrna1,B_alcinous_0011054.mrna1	rna-XM_012689653.4,rna-XM_004931319.5	rna-XM_068770135.1,rna-XM_068768502.1,rna-XM_068770147.1,rna-XM_068770173.1,rna-XM_068770241.1,rna-XM_068770253.1,rna-XM_068770265.1,rna-XM_068768081.1,rna-XM_068770272.1,rna-XM_068768047.1,rna-XM_068768070.1,rna-XM_068770293.1,rna-XM_068770305.1,rna-XM_068770316.1,rna-XM_068768058.1,rna-XM_068770338.1,rna-XM_068770350.1,rna-XM_068769219.1,rna-XM_068768723.1,rna-XM_068770370.1,rna-XM_068770380.1,…	rna-XM_061521361.1,rna-XM_032674088.2,rna-XM_061526116.1,rna-XM_032671768.2,rna-XM_032665916.2	rna-IPOD504_LOCUS12686,rna-IPOD504_LOCUS13784,rna-IPOD504_LOCUS2832,rna-IPOD504_LOCUS2839	P.aristolochiaeGene02376.mrna1,P.aristolochiaeGene03208.mrna1,P.aristolochiaeGene07356.mrna1,P.aristolochiaeGene08860.mrna1,P.aristolochiaeGene08862.mrna1,P.aristolochiaeGene08863.mrna1,P.aristolochiaeGene12129.mrna1	agat-mrna-555,agat-mrna-557,agat-mrna-3909,agat-mrna-6177,agat-mrna-8717,agat-mrna-8772,agat-mrna-8773,agat-mrna-10434,agat-mrna-11584,agat-mrna-14664,agat-mrna-14668,agat-mrna-14669,agat-mrna-14753,agat-mrna-14754,agat-mrna-14777	rna-XM_014506652.2,rna-XM_014505517.2	PmemnonGene0004392.mrna1,PmemnonGene0007575.mrna1,PmemnonGene0007576.mrna1,PmemnonGene0007577.mrna1,PmemnonGene0007579.mrna1,PmemnonGene0011611.mrna1	rna-XM_013277981.1,rna-XM_013286744.1,rna-XM_013286746.1,rna-XM_013292058.1	rna-XM_013308576.1,rna-XM_013310390.1,rna-XM_013312993.1,rna-XM_013318377.1		PREDICTED: Bombyx mori transmembrane protease serine 3-like (LOC105841499), mRNA
g1052	1	1	1	2	1	3	1	1	0	1	0	12		0.0113232	0.507558	0.0236916	0.511766	0.511766	0.0144705	0.0421845	0.56681	0.554474	0.589649	0.630364	N/A	0.554334	0.541672	0.507802	0.532557	0.501012	0.508468	0.505217	0.00702312	0.542185		B_alcinous_0000843.mrna1,B_alcinous_0010035.mrna1,B_alcinous_0014020.mrna1	rna-XM_062674455.1	rna-XM_068767785.1,rna-XM_068769124.1	rna-XM_061524539.1	rna-IPOD504_LOCUS9940	P.aristolochiaeGene04277.mrna1	*	rna-XM_045684349.1	*	rna-XM_013282430.1	rna-XM_013306411.1		PREDICTED: Bombyx mori dynein light chain roadblock-type 1 (LOC101736322), transcript variant X2, mRNA
g431	1	1	0	5	1	3	1	1	1	2	2	18		0.514946	0.514946	0.515837	0.511766	0.511766	0.0144705	0.0421845	8.74325e-05	0.0809254	0.589649	0.630364	N/A	0.554334	0.541672	0.507802	0.532557	0.501012	0.00425176	0.505217	0.00702312	0.542185		B_alcinous_0009896.mrna1,B_alcinous_0009898.mrna1,B_alcinous_0009899.mrna1	rna-NM_001043463.1	rna-XM_068776499.1,rna-XM_068776500.1,rna-XM_068776501.1,rna-XM_068776503.1,rna-XM_068776505.1	rna-XM_061524641.1	*	P.aristolochiaeGene09104.mrna1	agat-mrna-2590	rna-XM_045678658.1	PmemnonGene0006782.mrna1,PmemnonGene0006783.mrna1	rna-XM_013281363.1,rna-XM_013282605.1	rna-XM_013320063.1		Bombyx mori olfactory receptor 6 (Or-6), mRNA
g4763	1	1	0	3	3	1	0	2	0	0	0	11		0.5	0.5	0.5	0.0059174	0.0176146	0.0421845	0.0144705	0.0358486	0.0809254	0.589649	0.630364	N/A	0.554334	0.541672	0.507802	0.532557	0.00151777	0.5	0.505217	0.00702312	0.542185		B_alcinous_0006907.mrna1	rna-XM_062671980.1	rna-XM_068764310.1,rna-XM_068767872.1,rna-XM_068770053.1	rna-XM_061528671.1	*	P.aristolochiaeGene00001.mrna1,P.aristolochiaeGene12600.mrna1,P.aristolochiaeGene12713.mrna1	*	rna-XM_045684954.1,rna-XM_045684869.1	*	*	*		PREDICTED: Bombyx mori piggyBac transposable element-derived protein 2-like (LOC134200054), mRNA
g539	2	1	1	3	1	2	1	1	2	1	1	16		0.507558	0.507558	0.00798012	0.511766	0.511766	0.528121	0.0421845	0.0358486	0.554474	0.589649	0.068718	N/A	0.554334	0.541672	0.507802	0.532557	0.501012	0.508468	0.505217	0.00702312	0.542185		B_alcinous_0010149.mrna1,B_alcinous_0012143.mrna1	rna-XM_062671552.1,rna-NM_001123343.2	rna-XM_068776824.1,rna-XM_068774711.1,rna-XM_068764288.1	rna-XM_061526626.1	rna-IPOD504_LOCUS17186	P.aristolochiaeGene04889.mrna1	agat-mrna-2364,agat-mrna-6760	rna-XM_014507057.2	PmemnonGene0006552.mrna1	rna-XM_013287364.1	rna-XM_013326093.1		PREDICTED: Bombyx mori juvenile hormone esterase (LOC101743027), transcript variant X1, mRNA
g590	2	1	0	3	2	1	1	1	1	2	1	15		0.507558	0.00379336	0.515837	0.511766	0.511766	0.0421845	0.528121	0.0358486	0.0809254	0.589649	0.068718	N/A	0.554334	0.541672	0.507802	0.532557	0.501012	0.508468	0.505217	0.00702312	0.542185		B_alcinous_0006069.mrna1	rna-XM_021347599.3,rna-XM_021347609.3	rna-XM_068775437.1,rna-XM_068775450.1,rna-XM_068775465.1	rna-XM_061521015.1	*	P.aristolochiaeGene05249.mrna1,P.aristolochiaeGene09538.mrna1	agat-mrna-693	rna-XM_045681100.1	PmemnonGene0009081.mrna1	rna-XM_013290307.1,rna-XM_013289985.1	rna-XM_013317284.1		PREDICTED: Bombyx mori odorant receptor 4 (LOC101739731), mRNA
g688	1	0	1	2	3	2	1	1	1	1	1	14		0.507558	0.507558	0.515837	0.511766	0.511766	0.528121	0.0144705	0.56681	0.554474	0.132261	0.630364	N/A	0.554334	0.541672	0.507802	0.532557	0.501012	0.508468	0.505217	0.00702312	0.542185		B_alcinous_0004867.mrna1,B_alcinous_0004868.mrna1	rna-XM_038016632.2	rna-XM_068775501.1,rna-XM_068775608.1	*	rna-IPOD504_LOCUS1226-2	P.aristolochiaeGene02312.mrna1,P.aristolochiaeGene02313.mrna1,P.aristolochiaeGene06787.mrna1	agat-mrna-5261	rna-XM_014512279.2	PmemnonGene0002930.mrna1	rna-XM_013287510.1	rna-XM_013313882.1		PREDICTED: Bombyx mori protein yellow-like (LOC101737681), transcript variant X1, mRNA
g719	1	1	0	2	2	2	2	1	1	2	0	14		0.0113232	0.00379336	0.515837	0.511766	0.0059174	0.528121	0.528121	0.56681	0.0809254	0.589649	0.630364	N/A	0.554334	0.541672	0.507802	0.532557	0.501012	0.508468	0.505217	0.00702312	0.542185		B_alcinous_0008707.mrna1,B_alcinous_0008708.mrna1	rna-XM_062670041.1	rna-XM_068775326.1,rna-XM_068775328.1	rna-XM_061521624.1	*	P.aristolochiaeGene02218.mrna1,P.aristolochiaeGene02219.mrna1	agat-mrna-1837	rna-XM_045679087.1	*	rna-XM_013283227.1,rna-XM_013283228.1	rna-XM_013315455.1,rna-XM_013315476.1		PREDICTED: Bombyx mori pyruvate kinase (LOC101742086), mRNA
g17	9	5	5	13	10	10	9	11	8	7	1	88		6.89022e-13	0.549465	0.607793	0.00718335	0.592281	0.619181	0.619181	0.00678668	0.00482912	0.0195888	0.421427	N/A	0.760243	0.722575	0.55757	0.68884	0.508011	0.0938969	0.0209048	0.00793088	0.665069		B_alcinous_0000133.mrna1,B_alcinous_0007237.mrna1,B_alcinous_0007240.mrna1,B_alcinous_0007241.mrna1,B_alcinous_0007381.mrna1,B_alcinous_0007383.mrna1,B_alcinous_0007386.mrna1,B_alcinous_0007496.mrna1,B_alcinous_0007498.mrna1,B_alcinous_0013459.mrna1	rna-XM_004922952.4,rna-XM_004927088.5,rna-XM_062675121.1,rna-XM_021353644.3,rna-XM_062675171.1,rna-XM_004932612.4,rna-NM_001043479.3,rna-NM_001043483.1,rna-XM_004932616.4	rna-XM_068777892.1,rna-XM_068777861.1,rna-XM_068761271.1,rna-XM_068761273.1,rna-XM_068761272.1,rna-XM_068761270.1,rna-XM_068761267.1,rna-XM_068761275.1,rna-XM_068761195.1,rna-XM_068761207.1,rna-XM_068761357.1,rna-XM_068761222.1,rna-XM_068769915.1	rna-XM_061522499.1,rna-XM_032660929.2,rna-XM_032660730.2,rna-XM_061522469.1,rna-XM_032661200.2	rna-IPOD504_LOCUS5602,rna-IPOD504_LOCUS5606,rna-IPOD504_LOCUS5759,rna-IPOD504_LOCUS5889,rna-IPOD504_LOCUS5891	P.aristolochiaeGene03403.mrna1,P.aristolochiaeGene03406.mrna1,P.aristolochiaeGene03407.mrna1,P.aristolochiaeGene03438.mrna1,P.aristolochiaeGene07739.mrna1,P.aristolochiaeGene07740.mrna1,P.aristolochiaeGene07741.mrna1,P.aristolochiaeGene07833.mrna1,P.aristolochiaeGene09812.mrna1,P.aristolochiaeGene13001.mrna1	agat-mrna-7370,agat-mrna-12676,agat-mrna-12677,agat-mrna-12681,agat-mrna-12752,agat-mrna-12753,agat-mrna-12859,agat-mrna-12862	rna-XM_014499306.2,rna-XM_014514089.2,rna-XM_014514085.2,rna-XM_045680027.1,rna-XM_014503789.2,rna-XM_014503798.2,rna-XM_014503803.2,rna-XM_014503805.2,rna-XM_014501622.2,rna-XM_014501583.2,rna-XM_045679994.1	PmemnonGene0008001.mrna1	rna-XM_013293126.1,rna-XM_013277904.1,rna-XM_013277903.1,rna-XM_013277726.1,rna-XM_013282786.1,rna-XM_013291562.1,rna-XM_013291526.1	rna-XM_013312817.1,rna-XM_013317678.1,rna-XM_013317855.1,rna-XM_013317831.1,rna-XM_013318060.1,rna-XM_013317902.1,rna-XM_013317906.1,rna-XM_013317930.1,rna-XM_013318146.1		PREDICTED: Bombyx mori protein takeout (LOC101743962), transcript variant X1, mRNA
g19	19	4	8	11	17	11	8	3	1	3	2	87		0.0332932	0.522167	0.00041211	0.534074	2.34441e-09	0.628546	3.24566e-08	0.169865	0.760609	0.00317252	0.000407083	N/A	0.011197	0.722575	0.55757	2.36757e-06	0.503027	0.524766	0.515409	0.00793088	0.10765		B_alcinous_0004058.mrna1,B_alcinous_0004060.mrna1,B_alcinous_0004095.mrna1,B_alcinous_0012465.mrna1,B_alcinous_0012518.mrna1,B_alcinous_0013412.mrna1,B_alcinous_0013418.mrna1,B_alcinous_0014443.mrna1,B_alcinous_0014450.mrna1,B_alcinous_0014479.mrna1,B_alcinous_0014630.mrna1	rna-XM_062668952.1,rna-XM_038017015.2,rna-XM_062677125.1,rna-XM_062668473.1,rna-XM_062668914.1,rna-XM_062670105.1,rna-XM_062670594.1,rna-XM_062670870.1,rna-XM_062672159.1,rna-XM_062671983.1,rna-XM_062672905.1,rna-XM_062673334.1,rna-XM_021348530.3,rna-XM_062675141.1,rna-XM_062675330.1,rna-XM_062673813.1,rna-XM_062674918.1,rna-XM_004933773.5,rna-XM_062676663.1	rna-XM_068767772.1,rna-XM_068777411.1,rna-XM_068774622.1,rna-XM_068762580.1,rna-XM_068766261.1,rna-XM_068767894.1,rna-XM_068767918.1,rna-XM_068773042.1,rna-XM_068773071.1,rna-XM_068773079.1,rna-XM_068775868.1	rna-XM_061521607.1,rna-XM_061525408.1,rna-XM_061529223.1,rna-XM_061529255.1	rna-IPOD504_LOCUS461,rna-IPOD504_LOCUS14001,rna-IPOD504_LOCUS14673,rna-IPOD504_LOCUS16861,rna-IPOD504_LOCUS16862,rna-IPOD504_LOCUS9819,rna-IPOD504_LOCUS10323,rna-IPOD504_LOCUS10386	P.aristolochiaeGene01285.mrna1,P.aristolochiaeGene02318.mrna1,P.aristolochiaeGene02416.mrna1,P.aristolochiaeGene04058.mrna1,P.aristolochiaeGene04764.mrna1,P.aristolochiaeGene05236.mrna1,P.aristolochiaeGene05257.mrna1,P.aristolochiaeGene05618.mrna1,P.aristolochiaeGene05850.mrna1,P.aristolochiaeGene06011.mrna1,P.aristolochiaeGene07317.mrna1,P.aristolochiaeGene10396.mrna1,P.aristolochiaeGene10460.mr…	agat-mrna-14616	rna-XM_045677999.1,rna-XM_045682674.1,rna-XM_045684117.1	PmemnonGene0008288.mrna1,PmemnonGene0008443.mrna1	rna-XM_013278775.1,rna-XM_013278724.1,rna-XM_013280544.1	rna-XM_013305921.1,rna-XM_013306437.1,rna-XM_013308529.1,rna-XM_013318267.1,rna-XM_013320185.1,rna-XM_013320327.1,rna-XM_013324872.1,rna-XM_013326048.1		PREDICTED: Bombyx mori probable RNA-directed DNA polymerase from transposon BS (LOC101740242), mRNA
g186	3	1	2	3	2	5	3	1	2	2	2	26		0.514946	0.514946	0.530925	0.0346803	0.0118349	0.00121787	0.0620879	0.595118	0.600214	0.234716	0.138487	N/A	0.599978	0.578208	0.515421	0.561969	0.502021	0.516721	0.510353	0.0140464	0.561257		B_alcinous_0001752.mrna1,B_alcinous_0013034.mrna1,B_alcinous_0013035.mrna1,B_alcinous_0013319.mrna1,B_alcinous_0013320.mrna1	rna-XM_062673515.1,rna-NM_001317069.1,rna-XM_038015624.2	rna-XM_068765601.1,rna-XM_068765602.1,rna-XM_068767786.1	rna-XM_032669518.2	rna-IPOD504_LOCUS9693,rna-IPOD504_LOCUS9694	P.aristolochiaeGene02033.mrna1,P.aristolochiaeGene05397.mrna1	agat-mrna-7988,agat-mrna-7989	rna-XM_045682655.1	PmemnonGene0008522.mrna1,PmemnonGene0008523.mrna1	rna-XM_013281227.1,rna-XM_013281112.1	rna-XM_013321447.1,rna-XM_013321446.1,rna-XM_013320725.1		PREDICTED: Bombyx mori aldo-keto reductase AKR2E4-like (LOC101740161), transcript variant X1, mRNA
g196	1	2	2	3	4	2	2	2	2	4	2	26		0.514946	0.000143036	0.530925	0.523119	0.523119	0.0620879	0.0216986	0.595118	0.600214	0.655961	0.32078	N/A	0.599978	0.578208	0.515421	0.561969	0.502021	0.516721	0.510353	0.0140464	0.561257		B_alcinous_0011777.mrna1,B_alcinous_0011778.mrna1	rna-NM_001109916.1	rna-XM_068776119.1,rna-XM_068772000.1,rna-XM_068772001.1	rna-XM_061521003.1,rna-XM_032656137.2	rna-IPOD504_LOCUS12340,rna-IPOD504_LOCUS8606	P.aristolochiaeGene00772.mrna1,P.aristolochiaeGene10185.mrna1,P.aristolochiaeGene10186.mrna1,P.aristolochiaeGene10187.mrna1	agat-mrna-8720,agat-mrna-12093	rna-XM_045678045.1,rna-XM_045678046.1	PmemnonGene0000691.mrna1,PmemnonGene0004761.mrna1	rna-XM_013279413.1,rna-XM_013279218.1,rna-XM_013279856.1,rna-XM_013279858.1	rna-XM_013319993.1,rna-XM_013319467.1		Bombyx mori cocoonase (Coc), mRNA
g212	1	4	1	3	2	4	2	2	2	2	1	24		0.0224191	0.514946	0.530925	0.523119	0.523119	0.0216986	0.0620879	0.595118	0.15049	0.0204092	0.32078	N/A	0.599978	0.578208	0.515421	0.561969	0.502021	0.516721	0.510353	0.0140464	0.561257		B_alcinous_0004298.mrna1,B_alcinous_0004299.mrna1,B_alcinous_0004300.mrna1,B_alcinous_0012485.mrna1	rna-XM_004930162.4	rna-XM_068768956.1,rna-XM_068769036.1,rna-XM_068770743.1	rna-XM_061529848.1,rna-XM_061529849.1,rna-XM_032673215.2,rna-XM_061529935.1	rna-IPOD504_LOCUS7373	P.aristolochiaeGene13919.mrna1,P.aristolochiaeGene14112.mrna1	agat-mrna-11223,agat-mrna-11224	rna-XM_014500676.2,rna-XM_014500673.2	PmemnonGene0003827.mrna1	rna-XM_013279360.1,rna-XM_013279359.1	rna-XM_013321740.1,rna-XM_013321743.1		PREDICTED: Bombyx mori gamma-interferon-inducible lysosomal thiol reductase (LOC101738266), mRNA
g220	2	2	2	4	3	3	2	2	1	2	1	24		0.0224191	0.514946	0.0463921	0.523119	0.523119	0.541286	0.541286	0.0536688	0.600214	0.655961	0.71221	N/A	0.599978	0.578208	0.515421	0.561969	0.502021	0.516721	0.510353	0.0140464	0.561257		B_alcinous_0009833.mrna1,B_alcinous_0009834.mrna1,B_alcinous_0009838.mrna1	rna-NM_001043502.1,rna-XM_062671358.1	rna-XM_068776522.1,rna-XM_068776482.1,rna-XM_068776483.1,rna-XM_068776485.1	rna-XM_061525529.1,rna-XM_032659310.2	rna-IPOD504_LOCUS17527,rna-IPOD504_LOCUS17533	P.aristolochiaeGene04743.mrna1,P.aristolochiaeGene09076.mrna1,P.aristolochiaeGene09078.mrna1	agat-mrna-2648	rna-XM_014513890.2,rna-XM_045678671.1	PmemnonGene0006830.mrna1	rna-XM_013293796.1,rna-XM_013293611.1	rna-XM_013321187.1,rna-XM_013320820.1		Bombyx mori fatty-acyl reductase (Far), mRNA
g225	2	4	1	4	3	2	2	2	2	1	1	24		0.507558	0.507558	0.530925	0.523119	0.523119	0.0620879	0.541286	0.0536688	0.15049	0.0204092	0.71221	N/A	0.599978	0.578208	0.515421	0.561969	0.502021	0.0250828	0.510353	0.0140464	0.561257		B_alcinous_0012875.mrna1,B_alcinous_0012899.mrna1	rna-NM_001127719.1,rna-NM_001114867.2	rna-XM_068768136.1,rna-XM_068768137.1,rna-XM_068768134.1,rna-XM_068771929.1	rna-XM_032673681.2,rna-XM_061521878.1,rna-XM_032656205.2,rna-XM_032665957.2	rna-IPOD504_LOCUS10387	P.aristolochiaeGene03468.mrna1,P.aristolochiaeGene03908.mrna1,P.aristolochiaeGene07863.mrna1	agat-mrna-1727,agat-mrna-1739	rna-XM_045684311.1,rna-XM_014509592.2	PmemnonGene0009508.mrna1	rna-XM_013292677.1	rna-XM_013313472.1,rna-XM_013313436.1		Bombyx mori integument esterase 2 (ie2), mRNA
g86	11	1	1	3	3	6	2	4	1	2	3	37		0.00758673	0.514946	0.0463921	0.000346919	0.523119	1.75419e-05	0.541286	0.595118	0.15049	0.234716	2.91878e-05	N/A	0.0105629	0.578208	0.515421	0.561969	0.502021	0.516721	0.510353	0.0140464	0.561257		B_alcinous_0000287.mrna1,B_alcinous_0006250.mrna1,B_alcinous_0009170.mrna1,B_alcinous_0010333.mrna1,B_alcinous_0011182.mrna1,B_alcinous_0011609.mrna1	rna-XM_062675640.1,rna-XM_062670695.1,rna-XM_062671498.1,rna-XM_062671613.1,rna-XM_062673782.1,rna-XM_062674417.1,rna-XM_062674462.1,rna-XM_062674749.1,rna-XM_062676307.1,rna-XM_062676784.1,rna-XM_062676918.1	rna-XM_068762770.1,rna-XM_068775800.1,rna-XM_068764491.1	rna-XM_032662535.2	rna-IPOD504_LOCUS3205	P.aristolochiaeGene11819.mrna1,P.aristolochiaeGene12123.mrna1,P.aristolochiaeGene12319.mrna1	agat-mrna-964	rna-XM_045686612.1,rna-XM_045681080.1,rna-XM_014516302.2,rna-XM_045685886.1	PmemnonGene0000428.mrna1,PmemnonGene0006935.mrna1,PmemnonGene0006936.mrna1	rna-XM_013280807.1,rna-XM_013282063.1	rna-XM_013307186.1,rna-XM_013307180.1		PREDICTED: Bombyx mori protein gooseberry-neuro (LOC101741552), transcript variant X1, mRNA
g105	2	0	1	7	4	3	4	3	5	3	2	34		0.0332932	0.522167	0.00147686	0.534074	0.0177483	0.0812454	0.553892	0.000566199	0.15049	0.0069786	0.71221	N/A	0.599978	0.578208	0.00783201	0.588574	0.503027	0.524766	0.515409	0.0210629	0.579109		B_alcinous_0000090.mrna1,B_alcinous_0000091.mrna1,B_alcinous_0000092.mrna1	rna-XM_062672290.1,rna-XM_038019220.2	rna-XM_068772526.1,rna-XM_068772765.1,rna-XM_068772658.1,rna-XM_068772659.1,rna-XM_068772657.1,rna-XM_068772156.1,rna-XM_068772640.1	*	rna-IPOD504_LOCUS14688	P.aristolochiaeGene00231.mrna1,P.aristolochiaeGene00232.mrna1,P.aristolochiaeGene00233.mrna1,P.aristolochiaeGene00234.mrna1	agat-mrna-7323,agat-mrna-7329,agat-mrna-7330,agat-mrna-7331,agat-mrna-7332	rna-XM_014499287.2,rna-XM_045686529.1,rna-XM_045686532.1	PmemnonGene0010092.mrna1,PmemnonGene0010097.mrna1	rna-XM_013293074.1,rna-XM_013292983.1,rna-XM_013293224.1	rna-XM_013308034.1,rna-XM_013307923.1,rna-XM_013307917.1,rna-XM_013307991.1		PREDICTED: Bombyx mori putative membrane protein (LOC100861566), transcript variant X1, mRNA
g135	3	0	0	4	6	5	3	2	4	2	1	30		0.0224191	0.514946	0.0239309	0.0512172	0.534074	0.565966	0.0361057	0.620545	0.00217256	0.0069786	0.138487	N/A	0.599978	0.578208	0.00783201	0.588574	0.503027	0.0372042	0.515409	0.0210629	0.0439677		B_alcinous_0004791.mrna1,B_alcinous_0004793.mrna1,B_alcinous_0004794.mrna1,B_alcinous_0004795.mrna1,B_alcinous_0004796.mrna1	rna-XM_038016937.2,rna-XM_062673301.1,rna-XM_062673302.1	rna-XM_068775928.1,rna-XM_068775929.1,rna-XM_068775930.1,rna-XM_068775931.1	*	*	P.aristolochiaeGene02346.mrna1,P.aristolochiaeGene02347.mrna1,P.aristolochiaeGene02348.mrna1,P.aristolochiaeGene02349.mrna1,P.aristolochiaeGene02350.mrna1,P.aristolochiaeGene02351.mrna1	agat-mrna-5359,agat-mrna-5360,agat-mrna-5361,agat-mrna-5362	rna-XM_014512170.2,rna-XM_045679815.1	PmemnonGene0002513.mrna1	rna-XM_013288334.1,rna-XM_013288335.1	rna-XM_013313658.1,rna-XM_013313526.1,rna-XM_013313643.1		PREDICTED: Bombyx mori ecdysone oxidase-like (LOC119629782), mRNA
g141	1	1	2	4	4	4	4	4	1	3	2	30		0.0332932	0.522167	0.00041211	0.544647	0.544647	0.553892	0.553892	0.620545	0.600214	0.234716	0.32078	N/A	0.599978	0.578208	0.00783201	0.588574	0.503027	0.524766	0.00784612	0.0210629	0.579109		B_alcinous_0010769.mrna1,B_alcinous_0010919.mrna1,B_alcinous_0010920.mrna1,B_alcinous_0010922.mrna1	rna-XM_038011550.2	rna-XM_068767369.1,rna-XM_068770702.1,rna-XM_068769447.1,rna-XM_068768682.1	rna-XM_032660048.2	rna-IPOD504_LOCUS2371,rna-IPOD504_LOCUS2662	P.aristolochiaeGene04557.mrna1,P.aristolochiaeGene04559.mrna1,P.aristolochiaeGene04622.mrna1,P.aristolochiaeGene08909.mrna1	agat-mrna-11857	rna-XM_045679282.1,rna-XM_045679471.1,rna-XM_014512297.2,rna-XM_045679292.1	PmemnonGene0007278.mrna1,PmemnonGene0007454.mrna1	rna-XM_013282315.1,rna-XM_013283995.1,rna-XM_013284104.1	rna-XM_013311391.1,rna-XM_013318722.1,rna-XM_013318678.1,rna-XM_013318681.1		PREDICTED: Bombyx mori peroxidase (LOC101740756), mRNA
g90	2	1	2	4	8	5	5	2	3	3	2	37		0.0332932	0.522167	0.545305	0.0512172	0.000819231	0.565966	7.74564e-05	0.620545	0.600214	0.234716	0.71221	N/A	0.599978	0.578208	0.00783201	0.588574	0.503027	0.524766	0.515409	0.0210629	0.0439677		B_alcinous_0004128.mrna1,B_alcinous_0005790.mrna1,B_alcinous_0013255.mrna1,B_alcinous_0013258.mrna1,B_alcinous_0013259.mrna1	rna-XM_038011515.2,rna-XM_038020411.2	rna-XM_068762779.1,rna-XM_068766019.1,rna-XM_068766154.1,rna-XM_068770029.1	rna-XM_032665222.2	rna-IPOD504_LOCUS5003,rna-IPOD504_LOCUS11790	P.aristolochiaeGene00479.mrna1,P.aristolochiaeGene08138.mrna1,P.aristolochiaeGene11043.mrna1,P.aristolochiaeGene11044.mrna1,P.aristolochiaeGene11045.mrna1,P.aristolochiaeGene11046.mrna1,P.aristolochiaeGene11048.mrna1,P.aristolochiaeGene11049.mrna1	agat-mrna-4743,agat-mrna-8046,agat-mrna-8050	rna-XM_014516602.2,rna-XM_045684875.1	PmemnonGene0008976.mrna1,PmemnonGene0012232.mrna1	rna-XM_013280118.1,rna-XM_013281200.1,rna-XM_013283858.1	rna-XM_013308679.1,rna-XM_013315437.1,rna-XM_013322046.1,rna-XM_013322047.1,rna-XM_013320934.1		PREDICTED: Bombyx mori uncharacterized LOC105841660 (LOC105841660), partial mRNA
g92	3	4	1	10	4	3	3	3	4	1	1	37		0.507558	0.507558	0.0239309	0.534074	0.534074	0.0812454	0.553892	7.44052e-08	0.00574018	0.13858	0.765335	N/A	0.63847	0.610311	0.522864	0.588574	0.503027	0.000113178	0.515409	0.0210629	0.579109		B_alcinous_0005602.mrna1,B_alcinous_0005603.mrna1,B_alcinous_0006390.mrna1	rna-XM_038010573.1,rna-XM_038010574.1,rna-XM_012689698.4	rna-XM_068761365.1,rna-XM_068763287.1,rna-XM_068763305.1,rna-XM_068770972.1,rna-XM_068770973.1,rna-XM_068770802.1,rna-XM_068770271.1,rna-XM_068770803.1,rna-XM_068771999.1,rna-XM_068775350.1	rna-XM_061529947.1,rna-XM_032656935.2,rna-XM_061522621.1,rna-XM_061528423.1	rna-IPOD504_LOCUS5234	P.aristolochiaeGene06116.mrna1,P.aristolochiaeGene06121.mrna1,P.aristolochiaeGene09973.mrna1,P.aristolochiaeGene09974.mrna1	agat-mrna-4911,agat-mrna-4912,agat-mrna-4913,agat-mrna-12715	rna-XM_045680098.1,rna-XM_014516375.2,rna-XM_014516564.2	PmemnonGene0012075.mrna1	rna-XM_013277715.1	rna-XM_013315246.1,rna-XM_013315247.1,rna-XM_013317827.1		PREDICTED: Bombyx mori chymotrypsin (LOC110386035), mRNA
g50	8	4	3	5	10	11	3	1	1	3	2	51		0.514946	0.00758673	0.0463921	0.0346803	0.0118349	0.0715792	0.619181	0.643419	0.262658	0.743336	0.0375969	N/A	0.307481	0.638579	0.530133	0.00360294	0.502021	0.516721	0.510353	0.0280664	2.88012e-07		B_alcinous_0002964.mrna1,B_alcinous_0002965.mrna1,B_alcinous_0002966.mrna1,B_alcinous_0002968.mrna1,B_alcinous_0002970.mrna1,B_alcinous_0004696.mrna1,B_alcinous_0011080.mrna1,B_alcinous_0011101.mrna1,B_alcinous_0011104.mrna1,B_alcinous_0011105.mrna1,B_alcinous_0011144.mrna1	rna-XM_062669224.1,rna-XM_062669243.1,rna-XM_021350892.3,rna-XM_012694158.4,rna-XM_012694234.3,rna-XM_012690920.4,rna-XM_038014170.2,rna-XM_004922667.4	rna-XM_068768355.1,rna-XM_068769978.1,rna-XM_068777485.1,rna-XM_068777463.1,rna-XM_068777006.1	rna-XM_032656758.2,rna-XM_061521524.1,rna-XM_061525736.1,rna-XM_061525867.1	rna-IPOD504_LOCUS1422,rna-IPOD504_LOCUS6415,rna-IPOD504_LOCUS6416	P.aristolochiaeGene02994.mrna1,P.aristolochiaeGene02995.mrna1,P.aristolochiaeGene02997.mrna1,P.aristolochiaeGene03004.mrna1,P.aristolochiaeGene04160.mrna1,P.aristolochiaeGene04162.mrna1,P.aristolochiaeGene04163.mrna1,P.aristolochiaeGene04164.mrna1,P.aristolochiaeGene04165.mrna1,P.aristolochiaeGene06798.mrna1	agat-mrna-10294	rna-XM_045680669.1	PmemnonGene0007615.mrna1,PmemnonGene0008056.mrna1	rna-XM_013294106.1,rna-XM_013286906.1,rna-XM_013290100.1	rna-XM_013307822.1,rna-XM_013308681.1,rna-XM_013314643.1		PREDICTED: Bombyx mori facilitated trehalose transporter Tret1-2 homolog (LOC134199081), mRNA
g94	2	0	4	5	5	5	4	5	2	4	1	37		9.74097e-07	0.529225	0.000806512	0.0236538	0.544647	0.565966	0.565966	0.643419	0.671399	0.0069786	0.71221	N/A	0.599978	0.00437509	0.530133	0.612669	0.50403	0.532609	0.520386	0.0280664	0.59583		B_alcinous_0009417.mrna1,B_alcinous_0009418.mrna1,B_alcinous_0009419.mrna1,B_alcinous_0009420.mrna1,B_alcinous_0009422.mrna1	rna-NM_001173165.1,rna-NM_001173222.1	rna-XM_068765375.1,rna-XM_068764776.1,rna-XM_068764779.1,rna-XM_068765452.1,rna-XM_068765393.1	*	rna-IPOD504_LOCUS13869,rna-IPOD504_LOCUS13870,rna-IPOD504_LOCUS13871,rna-IPOD504_LOCUS13873	P.aristolochiaeGene02959.mrna1,P.aristolochiaeGene02960.mrna1,P.aristolochiaeGene02961.mrna1,P.aristolochiaeGene07386.mrna1,P.aristolochiaeGene07388.mrna1	agat-mrna-4026,agat-mrna-4029	rna-XM_014513034.2,rna-XM_014512997.2,rna-XM_014512998.2,rna-XM_014512999.2,rna-XM_014513010.2	PmemnonGene0011671.mrna1	rna-XM_013280606.1,rna-XM_013280576.1,rna-XM_013280573.1,rna-XM_013280574.1	rna-XM_013312731.1,rna-XM_013312751.1,rna-XM_013312738.1,rna-XM_013312736.1		Bombyx mori cuticular protein RR-2 motif 134 (CPR134), mRNA
*Clade by node 20 includes P. aristolochiae, B. alcinous and B. philenor

## Sheet: Table S8
Supplementary Table S8. Significantly contracted gene goups in P. aristolochiae, B. alcinous and B. philenor estimated by Sonicparanoid2 and cafe5.
Group_ID	GeneCount													GeneID																						GeneID												GeneName(Bmor)
	Bm	Dp	Ip	Bp	Pa	Ba	Px	Pma	Pb	Pp	Pme	total		Pme<1>	Pp<2>	Pb<3>	Pma<4>	Px<5>	Ba<6>	Pa<7>	Bp<8>	Ip<9>	Dp<10>	Bm<11>	<12>	<13>	<14>	<15>	<16>	<17>	<18>	<19>	<20>	<21>		Ba	Bm	Bp	Dp	Ip	Pa	Pb	Pma	Pme	Pp	Px
g39	2	2	3	14	7	2	6	5	7	7	5	60		0.549465	0.549465	0.584548	0.554853	0.554853	0.528121	0.528121	0.595118	0.161369	2.36711e-06	0.0178602	N/A	0.136024	0.685599	0.544171	0.654363	0.506026	0.0254814	0.0453238	3.03022e-05	0.0922541		B_alcinous_0009533.mrna1,B_alcinous_0009534.mrna1	rna-NM_001045491.1,rna-XM_038017627.2	rna-XM_068764352.1,rna-XM_068764400.1,rna-XM_068764235.1	rna-XM_061528130.1,rna-XM_032663890.2,rna-XM_032664086.2,rna-XM_032664220.2,rna-XM_032664225.2,rna-XM_061528104.1,rna-XM_061528102.1,rna-XM_061528249.1,rna-XM_061528119.1,rna-XM_061528014.1,rna-XM_061528172.1,rna-XM_032664054.2,rna-XM_061528187.1,rna-XM_032664055.2	rna-IPOD504_LOCUS1556,rna-IPOD504_LOCUS1557,rna-IPOD504_LOCUS3489,rna-IPOD504_LOCUS3490,rna-IPOD504_LOCUS3491,rna-IPOD504_LOCUS3502,rna-IPOD504_LOCUS3504	P.aristolochiaeGene02829.mrna1,P.aristolochiaeGene07243.mrna1	agat-mrna-8859,agat-mrna-8860,agat-mrna-8861,agat-mrna-8868,agat-mrna-8869,agat-mrna-10826	rna-XM_045680364.1,rna-XM_014513067.2,rna-XM_045681571.1,rna-XM_014513068.2,rna-XM_014513064.2	PmemnonGene0001909.mrna1,PmemnonGene0009783.mrna1,PmemnonGene0009784.mrna1,PmemnonGene0009792.mrna1,PmemnonGene0009793.mrna1,PmemnonGene0009794.mrna1,PmemnonGene0009795.mrna1	rna-XM_013280982.1,rna-XM_013281473.1,rna-XM_013281692.1,rna-XM_013281675.1,rna-XM_013281695.1,rna-XM_013281690.1,rna-XM_013281686.1	rna-XM_013307167.1,rna-XM_013307178.1,rna-XM_013307137.1,rna-XM_013307129.1,rna-XM_013307757.1		Bombyx mori ecdysteroid 22-kinase (Eck), mRNA
g1005	0	3	0	2	1	0	1	2	1	1	2	13		0.507558	0.507558	0.515837	0.523119	0.523119	0.5	0.5	0.5	0.554474	0.655961	0.138487	N/A	0.599978	0.117387	0.507802	0.532557	0.501012	0.508468	0.00261549	0.0208761	0.5		*	rna-XM_012690711.4,rna-XM_021351048.3,rna-XM_004922012.5	*	rna-XM_032664242.2,rna-XM_032665781.2	rna-IPOD504_LOCUS592	*	agat-mrna-5593	rna-XM_014505918.2,rna-XM_014505919.2	PmemnonGene0001435.mrna1	rna-XM_013285351.1	rna-XM_013322881.1,rna-XM_013322882.1		PREDICTED: Bombyx mori uncharacterized LOC101737154 (LOC101737154), mRNA
g10210	0	5	0	0	1	0	2	1	0	0	0	9		0.5	0.5	0.00798012	0.511766	0.0176146	0.5	0.5	0.5	0.554474	0.132261	0.00433235	N/A	0.150135	0.541672	0.507802	0.532557	0.501012	0.0126839	0.505217	0.0208761	0.5		*	rna-XM_038012326.2,rna-XM_038014060.2,rna-XM_062671986.1,rna-XM_038015429.2,rna-XM_038019999.2	*	*	rna-IPOD504_LOCUS15338	*	agat-mrna-1457,agat-mrna-10359	rna-XM_014513129.2	*	*	*		PREDICTED: Bombyx mori uncharacterized LOC119628784 (LOC119628784), mRNA
g10576	0	4	0	0	1	0	1	1	0	1	0	8		0.0113232	0.507558	0.515837	0.511766	0.0176146	0.5	0.5	0.5	0.554474	0.132261	0.0434348	N/A	0.150135	0.541672	0.507802	0.532557	0.501012	0.508468	0.505217	0.0208761	0.5		*	rna-XM_004933121.4,rna-XM_038012066.2,rna-XM_038014361.2,rna-XM_038021302.2	*	*	rna-IPOD504_LOCUS3635	*	agat-mrna-7903	rna-XM_045685076.1	*	rna-XM_013283524.1	*		PREDICTED: Bombyx mori uncharacterized LOC101737608 (LOC101737608), mRNA
g10597	0	1	0	1	0	0	1	1	1	1	2	8		0.507558	0.507558	0.515837	0.511766	0.0059174	0.5	0.5	0.5	0.0809254	0.589649	0.630364	N/A	0.554334	0.541672	0.507802	0.532557	0.501012	0.508468	0.505217	0.0208761	0.5		*	rna-XM_062672673.1	*	rna-XM_032661398.2	*	*	agat-mrna-7420	rna-XM_045686581.1	PmemnonGene0007953.mrna1	rna-XM_013292927.1	rna-XM_013311889.1,rna-XM_013311165.1		PREDICTED: Bombyx mori putative uncharacterized protein DDB_G0286901 (LOC101739715), transcript variant X1, mRNA
g10605	0	1	0	2	2	0	0	0	1	1	1	8		0.507558	0.507558	0.0236916	0.0176146	0.511766	0.5	0.5	0.5	0.0279341	0.0466208	0.630364	N/A	0.554334	0.541672	0.507802	0.532557	0.501012	0.508468	0.505217	0.0208761	0.5		*	rna-XM_038019490.2	*	rna-XM_032667579.2,rna-XM_061524431.1	rna-IPOD504_LOCUS10740,rna-IPOD504_LOCUS10741	*	*	*	PmemnonGene0001907.mrna1	rna-XM_013281000.1	rna-XM_013312051.1		PREDICTED: Bombyx mori uncharacterized LOC101740514 (LOC101740514), mRNA
g10835	0	1	0	0	0	0	0	0	1	4	1	7		0.507558	2.18364e-07	0.0236916	0.0176146	0.511766	0.5	0.5	0.5	0.0809254	0.132261	0.630364	N/A	0.554334	0.541672	0.507802	0.532557	0.501012	0.508468	0.505217	0.0208761	0.5		*	rna-KEF65_p07	*	*	*	*	*	*	PmemnonGene0012424.mrna1	rna-ND1,rna-XM_013283212.1,rna-XM_013287051.1,rna-XM_013292231.1	rna-XM_013310613.1
g10842	0	5	0	0	0	0	0	0	1	1	0	7		0.507558	0.507558	0.0236916	0.5	0.5	0.5	0.5	0.5	0.0809254	0.132261	0.00433235	N/A	0.150135	0.541672	0.507802	0.532557	0.501012	0.508468	0.00781932	0.0208761	0.5		*	rna-XM_038019116.2,rna-XM_062673476.1,rna-XM_038016754.2,rna-XM_038020516.2,rna-XM_038020601.2	*	*	*	*	*	*	PmemnonGene0008438.mrna1	rna-XM_013283799.1	*		PREDICTED: Bombyx mori myb/SANT-like DNA-binding domain-containing protein 3 (LOC119630299), mRNA
g10853	0	1	0	0	0	0	0	5	0	0	1	7		0.5	0.5	0.5	9.81285e-09	0.511766	0.5	0.5	0.5	0.0809254	0.132261	0.630364	N/A	0.554334	0.541672	0.507802	0.532557	0.00151777	0.5	0.505217	0.0208761	0.5		*	rna-XM_012694699.4	*	*	*	*	*	rna-XM_045684871.1,rna-XM_045685279.1,rna-XM_045685195.1,rna-XM_045685196.1,rna-XM_045685412.1	*	*	rna-XM_013323358.1		PREDICTED: Bombyx mori uncharacterized LOC105842338 (LOC105842338), mRNA
g10858	0	2	0	0	1	0	1	0	1	1	1	7		0.507558	0.507558	0.515837	0.0176146	0.511766	0.5	0.5	0.5	0.554474	0.132261	0.068718	N/A	0.554334	0.541672	0.507802	0.532557	0.501012	0.508468	0.505217	0.0208761	0.5		*	rna-XM_004921553.5,rna-XM_062675783.1	*	*	rna-IPOD504_LOCUS10532	*	agat-mrna-6743	*	PmemnonGene0005105.mrna1	rna-XM_013278900.1	rna-XM_013322318.1		PREDICTED: Bombyx mori uncharacterized LOC101741134 (LOC101741134), mRNA
g10862	0	1	0	3	0	0	1	1	0	0	1	7		0.5	0.5	0.515837	0.511766	0.511766	0.5	0.5	0.5	0.0809254	0.00438581	0.630364	N/A	0.554334	0.541672	0.507802	0.532557	0.501012	0.0126839	0.505217	0.0208761	0.5		*	rna-XM_012691677.4	*	rna-XM_061526761.1,rna-XM_032658182.2,rna-XM_061528565.1	*	*	agat-mrna-11173	rna-XM_014500790.2	*	*	rna-XM_013321940.1		PREDICTED: Bombyx mori uncharacterized LOC101740234 (LOC101740234), mRNA
g10882	0	3	0	0	0	0	0	2	0	1	1	7		0.0113232	0.507558	0.0236916	0.0059174	0.511766	0.5	0.5	0.5	0.0809254	0.132261	0.138487	N/A	0.150135	0.541672	0.507802	0.532557	0.501012	0.508468	0.505217	0.0208761	0.5		*	rna-XM_062674844.1,rna-XM_062675887.1,rna-XM_062676732.1	*	*	*	*	*	rna-XM_014500439.2,rna-XM_045685479.1	*	rna-XM_013292997.1	rna-XM_013308897.1		PREDICTED: Bombyx mori uncharacterized LOC119630214 (LOC119630214), transcript variant X1, mRNA
g10894	0	1	0	1	0	0	0	2	2	0	1	7		0.00379336	0.0113232	0.0236916	0.0059174	0.511766	0.5	0.5	0.5	0.0809254	0.589649	0.630364	N/A	0.554334	0.541672	0.507802	0.532557	0.501012	0.508468	0.505217	0.0208761	0.5		*	rna-XM_038020915.2	*	rna-XM_061523942.1	*	*	*	rna-XM_014501841.2,rna-XM_045685676.1	PmemnonGene0005063.mrna1,PmemnonGene0005064.mrna1	*	rna-XM_013322495.1		PREDICTED: Bombyx mori tigger transposable element-derived protein 4 (LOC119630681), mRNA
g11071	0	1	0	0	0	0	0	0	1	3	1	6		0.507558	2.87808e-05	0.0236916	0.0176146	0.511766	0.5	0.5	0.5	0.0809254	0.132261	0.630364	N/A	0.554334	0.541672	0.507802	0.532557	0.501012	0.508468	0.505217	0.0208761	0.5		*	rna-KEF65_p11	*	*	*	*	*	*	PmemnonGene0012426.mrna1	rna-ND4,rna-XM_013292226.1,rna-XM_013292228.1	rna-XM_013309457.1
g11077	0	2	0	0	0	0	0	4	0	0	0	6		0.5	0.5	0.5	8.29036e-07	0.0176146	0.5	0.5	0.5	0.0809254	0.132261	0.068718	N/A	0.554334	0.541672	0.507802	0.532557	0.00151777	0.5	0.505217	0.0208761	0.5		*	rna-XM_021350654.3,rna-XM_062668830.1	*	*	*	*	*	rna-XM_045686437.1,rna-XM_045683223.1,rna-XM_045685544.1,rna-XM_045686073.1	*	*	*		PREDICTED: Bombyx mori uncharacterized LOC101738759 (LOC101738759), transcript variant X2, mRNA
g11078	0	1	0	1	0	0	1	1	0	1	1	6		0.0113232	0.507558	0.515837	0.511766	0.511766	0.5	0.5	0.5	0.0809254	0.589649	0.630364	N/A	0.554334	0.541672	0.507802	0.532557	0.501012	0.508468	0.505217	0.0208761	0.5		*	rna-XM_004930505.3	*	rna-XM_061529425.1	*	*	agat-mrna-11785	rna-XM_014503816.2	*	rna-XM_013284113.1	rna-XM_013318259.1		PREDICTED: Bombyx mori uncharacterized LOC101739140 (LOC101739140), mRNA
g11079	0	5	0	0	0	0	0	1	0	0	0	6		0.5	0.5	0.5	0.511766	0.0176146	0.5	0.5	0.5	0.0809254	0.132261	0.00433235	N/A	0.150135	0.541672	0.507802	0.532557	0.00151777	0.5	0.505217	0.0208761	0.5		*	rna-XM_062669321.1,rna-XM_038013783.2,rna-XM_038014634.2,rna-XM_062674601.1,rna-XM_062676907.1	*	*	*	*	*	rna-XM_014516687.2	*	*	*		PREDICTED: Bombyx mori uncharacterized LOC119628704 (LOC119628704), transcript variant X1, mRNA
g11083	0	1	0	0	3	0	1	0	1	0	0	6		0.507558	0.0113232	0.515837	0.5	0.5	0.5	0.5	0.5	0.00156554	0.132261	0.630364	N/A	0.554334	0.541672	0.507802	0.532557	0.501012	0.508468	0.00781932	0.0208761	0.5		*	rna-NM_001135201.1	*	*	rna-IPOD504_LOCUS5435,rna-IPOD504_LOCUS5437,rna-IPOD504_LOCUS5438	*	agat-mrna-3110	*	PmemnonGene0004587.mrna1	*	*		Bombyx mori cathepsin L like protein (Catl-like), mRNA
g11084	0	1	0	1	1	0	2	0	1	0	0	6		0.507558	0.0113232	0.00798012	0.5	0.5	0.5	0.5	0.5	0.554474	0.589649	0.630364	N/A	0.554334	0.541672	0.507802	0.532557	0.501012	0.508468	0.00781932	0.0208761	0.5		*	rna-XM_038013133.2	*	rna-XM_061527551.1	rna-IPOD504_LOCUS16146	*	agat-mrna-3340,agat-mrna-3341	*	PmemnonGene0002039.mrna1	*	*		PREDICTED: Bombyx mori sodium-independent sulfate anion transporter (LOC105842177), mRNA
g11090	0	1	0	1	0	0	1	1	1	1	0	6		0.507558	0.507558	0.515837	0.511766	0.0176146	0.5	0.5	0.5	0.0809254	0.589649	0.630364	N/A	0.554334	0.541672	0.507802	0.532557	0.501012	0.508468	0.505217	0.0208761	0.5		*	rna-XM_038014532.2	*	rna-XM_032659594.2	*	*	agat-mrna-2578	rna-XM_045678652.1	PmemnonGene0006773.mrna1	rna-XM_013281464.1	*		PREDICTED: Bombyx mori uncharacterized LOC101738005 (LOC101738005), transcript variant X2, mRNA
g11095	0	1	0	0	2	0	0	3	0	0	0	6		0.5	0.5	0.5	7.0041e-05	0.0176146	0.5	0.5	0.5	0.0279341	0.132261	0.630364	N/A	0.554334	0.541672	0.507802	0.532557	0.00151777	0.5	0.505217	0.0208761	0.5		*	rna-XM_062673352.1	*	*	rna-IPOD504_LOCUS1233,rna-IPOD504_LOCUS3569	*	*	rna-XM_045684901.1,rna-XM_045685455.1,rna-XM_045685652.1	*	*	*		PREDICTED: Bombyx mori uncharacterized LOC119629810 (LOC119629810), transcript variant X1, mRNA
g11098	0	1	0	1	0	0	0	1	1	1	1	6		0.507558	0.507558	0.0236916	0.511766	0.511766	0.5	0.5	0.5	0.0809254	0.589649	0.630364	N/A	0.554334	0.541672	0.507802	0.532557	0.501012	0.508468	0.505217	0.0208761	0.5		*	rna-XM_004928198.4	*	rna-XM_032662364.2	*	*	*	rna-XM_014503030.2	PmemnonGene0000398.mrna1	rna-XM_013283289.1	rna-XM_013317348.1		PREDICTED: Bombyx mori uncharacterized LOC101746854 (LOC101746854), mRNA
g11100	0	1	0	1	0	0	1	0	1	1	1	6		0.507558	0.507558	0.515837	0.0176146	0.511766	0.5	0.5	0.5	0.0809254	0.589649	0.630364	N/A	0.554334	0.541672	0.507802	0.532557	0.501012	0.508468	0.505217	0.0208761	0.5		*	rna-XM_038017606.2	*	rna-XM_061528192.1	*	*	agat-mrna-8880	*	PmemnonGene0009774.mrna1	rna-XM_013281733.1	rna-XM_013307510.1		PREDICTED: Bombyx mori uncharacterized LOC101745668 (LOC101745668), mRNA
g11102	0	1	0	1	0	0	1	1	1	1	0	6		0.507558	0.507558	0.515837	0.511766	0.0176146	0.5	0.5	0.5	0.0809254	0.589649	0.630364	N/A	0.554334	0.541672	0.507802	0.532557	0.501012	0.508468	0.505217	0.0208761	0.5		*	rna-XM_062674001.1	*	rna-XM_061528158.1	*	*	agat-mrna-9096	rna-XM_045681640.1	PmemnonGene0006948.mrna1	rna-XM_013281848.1	*		PREDICTED: Bombyx mori uncharacterized LOC110386456 (LOC110386456), mRNA
g11103	0	1	0	0	1	0	1	1	1	1	0	6		0.507558	0.507558	0.515837	0.511766	0.0176146	0.5	0.5	0.5	0.554474	0.132261	0.630364	N/A	0.554334	0.541672	0.507802	0.532557	0.501012	0.508468	0.505217	0.0208761	0.5		*	rna-XM_038017830.2	*	*	rna-IPOD504_LOCUS3920	*	agat-mrna-9222	rna-XM_014506455.2	PmemnonGene0007067.mrna1	rna-XM_013281536.1	*		PREDICTED: Bombyx mori magnetosome-associated protein MamJ (LOC119630015), mRNA
g11111	0	1	0	3	0	0	1	1	0	0	0	6		0.5	0.5	0.515837	0.511766	0.0176146	0.5	0.5	0.5	0.0809254	0.00438581	0.630364	N/A	0.554334	0.541672	0.507802	0.532557	0.501012	0.0126839	0.505217	0.0208761	0.5		*	rna-XM_062675861.1	*	rna-XM_061522600.1,rna-XM_061523879.1,rna-XM_061529321.1	*	*	agat-mrna-14577	rna-XM_045678783.1	*	*	*		PREDICTED: Bombyx mori uncharacterized LOC110386639 (LOC110386639), transcript variant X2, mRNA
g11114	0	1	0	1	1	0	0	1	0	1	1	6		0.0113232	0.507558	0.0236916	0.511766	0.511766	0.5	0.5	0.5	0.554474	0.589649	0.630364	N/A	0.554334	0.541672	0.507802	0.532557	0.501012	0.508468	0.505217	0.0208761	0.5		*	rna-XM_062676250.1	*	rna-XM_061524134.1	rna-IPOD504_LOCUS10859	*	*	rna-XM_045683898.1	*	rna-XM_013286636.1	rna-XM_013310024.1		PREDICTED: Bombyx mori uncharacterized LOC119630623 (LOC119630623), partial mRNA
g11279	0	1	0	0	0	0	0	0	0	3	1	5		0.0113232	2.87808e-05	0.0236916	0.0176146	0.511766	0.5	0.5	0.5	0.0809254	0.132261	0.630364	N/A	0.554334	0.541672	0.507802	0.532557	0.501012	0.508468	0.505217	0.0208761	0.5		*	rna-KEF65_p02	*	*	*	*	*	*	*	rna-ATP6,rna-XM_013283210.1,rna-XM_013292230.1	rna-XM_013306074.1
g11281	0	1	0	0	0	0	1	0	1	1	1	5		0.507558	0.507558	0.515837	0.0176146	0.511766	0.5	0.5	0.5	0.0809254	0.132261	0.630364	N/A	0.554334	0.541672	0.507802	0.532557	0.501012	0.508468	0.505217	0.0208761	0.5		*	rna-XM_062673004.1	*	*	*	*	agat-mrna-8031	*	PmemnonGene0008577.mrna1	rna-XM_013281170.1	rna-XM_013320205.1		PREDICTED: Bombyx mori uncharacterized LOC119629567 (LOC119629567), transcript variant X2, mRNA
g11285	0	1	0	0	2	0	1	0	0	0	1	5		0.5	0.5	0.515837	0.0176146	0.511766	0.5	0.5	0.5	0.0279341	0.132261	0.630364	N/A	0.554334	0.541672	0.507802	0.532557	0.501012	0.0126839	0.505217	0.0208761	0.5		*	rna-XM_062668235.1	*	*	rna-IPOD504_LOCUS13602,rna-IPOD504_LOCUS13603	*	agat-mrna-4167	*	*	*	rna-XM_013325512.1		PREDICTED: Bombyx mori cadherin-2 (LOC100134924), mRNA
g11286	0	2	0	0	0	0	3	0	0	0	0	5		0.5	0.5	0.000127397	0.5	0.5	0.5	0.5	0.5	0.0809254	0.132261	0.068718	N/A	0.554334	0.541672	0.507802	0.532557	0.501012	0.0126839	0.00781932	0.0208761	0.5		*	rna-XM_062668348.1,rna-XM_062671509.1	*	*	*	*	agat-mrna-1905,agat-mrna-6083,agat-mrna-6084	*	*	*	*		PREDICTED: Bombyx mori uncharacterized LOC134198816 (LOC134198816), mRNA
g11287	0	1	0	0	1	0	0	1	0	1	1	5		0.0113232	0.507558	0.0236916	0.511766	0.511766	0.5	0.5	0.5	0.554474	0.132261	0.630364	N/A	0.554334	0.541672	0.507802	0.532557	0.501012	0.508468	0.505217	0.0208761	0.5		*	rna-XM_004932290.3	*	*	rna-IPOD504_LOCUS7279	*	*	rna-XM_014507423.2	*	rna-XM_013293957.1	rna-XM_013320296.1		PREDICTED: Bombyx mori sodium-coupled monocarboxylate transporter 1 (LOC101736690), transcript variant X1, mRNA
g11291	0	1	0	1	0	0	1	0	0	1	1	5		0.0113232	0.507558	0.515837	0.0176146	0.511766	0.5	0.5	0.5	0.0809254	0.589649	0.630364	N/A	0.554334	0.541672	0.507802	0.532557	0.501012	0.508468	0.505217	0.0208761	0.5		*	rna-XM_004931065.3	*	rna-XM_032657277.2	*	*	agat-mrna-2059	*	*	rna-XM_013283572.1	rna-XM_013308970.1		PREDICTED: Bombyx mori uncharacterized LOC101741733 (LOC101741733), mRNA
g11292	0	1	0	1	0	0	1	0	1	1	0	5		0.507558	0.507558	0.515837	0.5	0.5	0.5	0.5	0.5	0.0809254	0.589649	0.630364	N/A	0.554334	0.541672	0.507802	0.532557	0.501012	0.508468	0.00781932	0.0208761	0.5		*	rna-XM_038013451.2	*	rna-XM_061527295.1	*	*	agat-mrna-3815	*	PmemnonGene0002447.mrna1	rna-XM_013290492.1	*		PREDICTED: Bombyx mori uncharacterized LOC119629028 (LOC119629028), transcript variant X1, mRNA
g11300	0	3	0	0	0	0	0	0	0	1	1	5		0.0113232	0.507558	0.0236916	0.0176146	0.511766	0.5	0.5	0.5	0.0809254	0.132261	0.138487	N/A	0.150135	0.541672	0.507802	0.532557	0.501012	0.508468	0.505217	0.0208761	0.5		*	rna-XM_062672359.1,rna-XM_062675646.1,rna-XM_062676374.1	*	*	*	*	*	*	*	rna-XM_013290367.1	rna-XM_013305916.1		PREDICTED: Bombyx mori uncharacterized LOC134200143 (LOC134200143), transcript variant X1, mRNA
g11304	0	1	0	1	1	0	0	0	0	1	1	5		0.0113232	0.507558	0.0236916	0.0176146	0.511766	0.5	0.5	0.5	0.554474	0.589649	0.630364	N/A	0.554334	0.541672	0.507802	0.532557	0.501012	0.508468	0.505217	0.0208761	0.5		*	rna-XM_021352819.3	*	rna-XM_061528222.1	rna-IPOD504_LOCUS3588	*	*	*	*	rna-XM_013281801.1	rna-XM_013307103.1		PREDICTED: Bombyx mori uncharacterized LOC101742425 (LOC101742425), transcript variant X1, mRNA
g11306	0	1	0	0	0	0	1	1	1	1	0	5		0.507558	0.507558	0.515837	0.511766	0.0176146	0.5	0.5	0.5	0.0809254	0.132261	0.630364	N/A	0.554334	0.541672	0.507802	0.532557	0.501012	0.508468	0.505217	0.0208761	0.5		*	rna-XM_004925263.5	*	*	*	*	agat-mrna-10137	rna-XM_014511878.2	PmemnonGene0005759.mrna1	rna-XM_013289755.1	*		PREDICTED: Bombyx mori uncharacterized LOC101737294 (LOC101737294), mRNA
g11307	0	1	0	0	0	0	1	1	1	0	1	5		0.507558	0.0113232	0.515837	0.511766	0.511766	0.5	0.5	0.5	0.0809254	0.132261	0.630364	N/A	0.554334	0.541672	0.507802	0.532557	0.501012	0.508468	0.505217	0.0208761	0.5		*	rna-XM_062674597.1	*	*	*	*	agat-mrna-1426	rna-XM_045683031.1	PmemnonGene0000274.mrna1	*	rna-XM_013314168.1		PREDICTED: Bombyx mori uncharacterized LOC101737101 (LOC101737101), mRNA
g11308	0	1	0	0	1	0	1	2	0	0	0	5		0.5	0.5	0.515837	0.0059174	0.0176146	0.5	0.5	0.5	0.554474	0.132261	0.630364	N/A	0.554334	0.541672	0.507802	0.532557	0.501012	0.0126839	0.505217	0.0208761	0.5		*	rna-XM_062675776.1	*	*	rna-IPOD504_LOCUS15771	*	agat-mrna-3642	rna-XM_014514175.2,rna-XM_045679972.1	*	*	*		PREDICTED: Bombyx mori uncharacterized LOC134201268 (LOC134201268), mRNA
g11309	0	1	0	0	0	0	0	1	1	1	1	5		0.507558	0.507558	0.0236916	0.511766	0.511766	0.5	0.5	0.5	0.0809254	0.132261	0.630364	N/A	0.554334	0.541672	0.507802	0.532557	0.501012	0.508468	0.505217	0.0208761	0.5		*	rna-XM_004923287.5	*	*	*	*	*	rna-XM_014516423.2	PmemnonGene0012274.mrna1	rna-XM_013280093.1	rna-XM_013315238.1		PREDICTED: Bombyx mori uncharacterized LOC101740716 (LOC101740716), transcript variant X1, mRNA
g11310	0	1	0	1	0	0	0	1	0	1	1	5		0.0113232	0.507558	0.0236916	0.511766	0.511766	0.5	0.5	0.5	0.0809254	0.589649	0.630364	N/A	0.554334	0.541672	0.507802	0.532557	0.501012	0.508468	0.505217	0.0208761	0.5		*	rna-XM_004924543.5	*	rna-XM_032665524.2	*	*	*	rna-XM_014516682.2	*	rna-XM_013280286.1	rna-XM_013315426.1		PREDICTED: Bombyx mori uncharacterized LOC101746938 (LOC101746938), mRNA
g11313	0	1	0	1	0	0	0	1	0	1	1	5		0.0113232	0.507558	0.0236916	0.511766	0.511766	0.5	0.5	0.5	0.0809254	0.589649	0.630364	N/A	0.554334	0.541672	0.507802	0.532557	0.501012	0.508468	0.505217	0.0208761	0.5		*	rna-XM_021348445.3	*	rna-XM_032667618.2	*	*	*	rna-XM_045683918.1	*	rna-XM_013287186.1	rna-XM_013310029.1		PREDICTED: Bombyx mori uncharacterized LOC101740351 (LOC101740351), mRNA
g11314	0	1	0	0	1	0	0	1	0	1	1	5		0.0113232	0.507558	0.0236916	0.511766	0.511766	0.5	0.5	0.5	0.554474	0.132261	0.630364	N/A	0.554334	0.541672	0.507802	0.532557	0.501012	0.508468	0.505217	0.0208761	0.5		*	rna-XM_004923388.5	*	*	rna-IPOD504_LOCUS10508	*	*	rna-XM_014506271.2	*	rna-XM_013292430.1	rna-XM_013308583.1		PREDICTED: Bombyx mori uncharacterized LOC101746177 (LOC101746177), mRNA
g11525	0	1	0	0	0	0	0	0	1	1	1	4		0.507558	0.507558	0.0236916	0.0176146	0.511766	0.5	0.5	0.5	0.0809254	0.132261	0.630364	N/A	0.554334	0.541672	0.507802	0.532557	0.501012	0.508468	0.505217	0.0208761	0.5		*	rna-KEF65_p13	*	*	*	*	*	*	PmemnonGene0012421.mrna1	rna-ND3	rna-XM_013309456.1
g11528	0	1	0	1	0	0	0	0	1	0	1	4		0.507558	0.0113232	0.0236916	0.0176146	0.511766	0.5	0.5	0.5	0.0809254	0.589649	0.630364	N/A	0.554334	0.541672	0.507802	0.532557	0.501012	0.508468	0.505217	0.0208761	0.5		*	rna-XM_062672932.1	*	rna-XM_061525407.1	*	*	*	*	PmemnonGene0008653.mrna1	*	rna-XM_013320685.1		PREDICTED: Bombyx mori uncharacterized LOC101741934 (LOC101741934), transcript variant X6, mRNA
g11529	0	1	0	0	1	0	0	0	1	1	0	4		0.507558	0.507558	0.0236916	0.5	0.5	0.5	0.5	0.5	0.554474	0.132261	0.630364	N/A	0.554334	0.541672	0.507802	0.532557	0.501012	0.508468	0.00781932	0.0208761	0.5		*	rna-XM_004931668.5	*	*	rna-IPOD504_LOCUS12978	*	*	*	PmemnonGene0008484.mrna1	rna-XM_013280507.1	*		PREDICTED: Bombyx mori uncharacterized LOC101741784 (LOC101741784), mRNA
g11531	0	1	0	1	0	0	0	0	1	0	1	4		0.507558	0.0113232	0.0236916	0.0176146	0.511766	0.5	0.5	0.5	0.0809254	0.589649	0.630364	N/A	0.554334	0.541672	0.507802	0.532557	0.501012	0.508468	0.505217	0.0208761	0.5		*	rna-XM_004930522.4	*	rna-XM_032660210.2	*	*	*	*	PmemnonGene0007397.mrna1	*	rna-XM_013318714.1		PREDICTED: Bombyx mori uncharacterized LOC101741543 (LOC101741543), mRNA
g11532	0	1	0	0	1	0	1	0	1	0	0	4		0.507558	0.0113232	0.515837	0.5	0.5	0.5	0.5	0.5	0.554474	0.132261	0.630364	N/A	0.554334	0.541672	0.507802	0.532557	0.501012	0.508468	0.00781932	0.0208761	0.5		*	rna-XM_062669246.1	*	*	rna-IPOD504_LOCUS2747	*	agat-mrna-11571	*	PmemnonGene0007516.mrna1	*	*		PREDICTED: Bombyx mori peripheral plasma membrane protein CASK-like (LOC134199098), mRNA
g11538	0	1	0	0	0	0	0	3	0	0	0	4		0.5	0.5	0.5	7.0041e-05	0.0176146	0.5	0.5	0.5	0.0809254	0.132261	0.630364	N/A	0.554334	0.541672	0.507802	0.532557	0.00151777	0.5	0.505217	0.0208761	0.5		*	rna-XM_062670361.1	*	*	*	*	*	rna-XM_045686831.1,rna-XM_045679773.1,rna-XM_045680363.1	*	*	*		PREDICTED: Bombyx mori uncharacterized LOC105841430 (LOC105841430), mRNA
g11539	0	1	0	1	0	0	1	0	1	0	0	4		0.507558	0.0113232	0.515837	0.5	0.5	0.5	0.5	0.5	0.0809254	0.589649	0.630364	N/A	0.554334	0.541672	0.507802	0.532557	0.501012	0.508468	0.00781932	0.0208761	0.5		*	rna-XM_004931488.5	*	rna-XM_061522343.1	*	*	agat-mrna-10701	*	PmemnonGene0001779.mrna1	*	*		PREDICTED: Bombyx mori uncharacterized LOC101747140 (LOC101747140), mRNA
g11543	0	1	0	0	0	0	1	1	0	0	1	4		0.5	0.5	0.515837	0.511766	0.511766	0.5	0.5	0.5	0.0809254	0.132261	0.630364	N/A	0.554334	0.541672	0.507802	0.532557	0.501012	0.0126839	0.505217	0.0208761	0.5		*	rna-XM_004925474.4	*	*	*	*	agat-mrna-2437	rna-XM_014501298.2	*	*	rna-XM_013321896.1		PREDICTED: Bombyx mori uncharacterized LOC101738841 (LOC101738841), transcript variant X1, mRNA
g11544	0	1	0	0	0	0	2	0	0	0	1	4		0.5	0.5	0.00798012	0.0176146	0.511766	0.5	0.5	0.5	0.0809254	0.132261	0.630364	N/A	0.554334	0.541672	0.507802	0.532557	0.501012	0.0126839	0.505217	0.0208761	0.5		*	rna-XM_012689122.4	*	*	*	*	agat-mrna-7805,agat-mrna-10494	*	*	*	rna-XM_013311841.1		PREDICTED: Bombyx mori uncharacterized LOC101741620 (LOC101741620), transcript variant X1, mRNA
g11546	0	1	0	0	1	0	0	0	1	0	1	4		0.507558	0.0113232	0.0236916	0.0176146	0.511766	0.5	0.5	0.5	0.554474	0.132261	0.630364	N/A	0.554334	0.541672	0.507802	0.532557	0.501012	0.508468	0.505217	0.0208761	0.5		*	rna-XM_038014935.2	*	*	rna-IPOD504_LOCUS12315	*	*	*	PmemnonGene0000718.mrna1	*	rna-XM_013319464.1		PREDICTED: Bombyx mori uncharacterized LOC119629356 (LOC119629356), mRNA
g11548	0	1	0	0	1	0	0	0	1	0	1	4		0.507558	0.0113232	0.0236916	0.0176146	0.511766	0.5	0.5	0.5	0.554474	0.132261	0.630364	N/A	0.554334	0.541672	0.507802	0.532557	0.501012	0.508468	0.505217	0.0208761	0.5		*	rna-NM_001043409.1	*	*	rna-IPOD504_LOCUS9080	*	*	*	PmemnonGene0002559.mrna1	*	rna-XM_013316140.1		Bombyx mori testis-specific ATPase inhibitor-like protein (Ai-b), mRNA
g11549	0	1	0	0	0	0	1	0	1	1	0	4		0.507558	0.507558	0.515837	0.5	0.5	0.5	0.5	0.5	0.0809254	0.132261	0.630364	N/A	0.554334	0.541672	0.507802	0.532557	0.501012	0.508468	0.00781932	0.0208761	0.5		*	rna-XM_004922681.5	*	*	*	*	agat-mrna-534	*	PmemnonGene0009300.mrna1	rna-XM_013288997.1	*		PREDICTED: Bombyx mori uncharacterized LOC101743345 (LOC101743345), mRNA
g11550	0	1	0	1	0	0	0	0	0	1	1	4		0.0113232	0.507558	0.0236916	0.0176146	0.511766	0.5	0.5	0.5	0.0809254	0.589649	0.630364	N/A	0.554334	0.541672	0.507802	0.532557	0.501012	0.508468	0.505217	0.0208761	0.5		*	rna-XM_062673783.1	*	rna-XM_061520823.1	*	*	*	*	*	rna-XM_013280800.1	rna-XM_013317472.1		PREDICTED: Bombyx mori protein Flattop (LOC134198706), mRNA
g11552	0	2	0	0	1	0	0	0	1	0	0	4		0.507558	0.0113232	0.0236916	0.5	0.5	0.5	0.5	0.5	0.554474	0.132261	0.068718	N/A	0.554334	0.541672	0.507802	0.532557	0.501012	0.508468	0.00781932	0.0208761	0.5		*	rna-NM_001043582.1,rna-XM_004926895.5	*	*	rna-IPOD504_LOCUS10282	*	*	*	PmemnonGene0003028.mrna1	*	*		Bombyx mori silk proteinase inhibitor (Spi2), mRNA
g11553	0	1	0	1	0	0	0	0	1	0	1	4		0.507558	0.0113232	0.0236916	0.0176146	0.511766	0.5	0.5	0.5	0.0809254	0.589649	0.630364	N/A	0.554334	0.541672	0.507802	0.532557	0.501012	0.508468	0.505217	0.0208761	0.5		*	rna-XM_004929666.5	*	rna-XM_032658683.2	*	*	*	*	PmemnonGene0000027.mrna1	*	rna-XM_013314213.1		PREDICTED: Bombyx mori uncharacterized LOC101746397 (LOC101746397), mRNA
g11554	0	1	0	0	1	0	0	0	1	0	1	4		0.507558	0.0113232	0.0236916	0.0176146	0.511766	0.5	0.5	0.5	0.554474	0.132261	0.630364	N/A	0.554334	0.541672	0.507802	0.532557	0.501012	0.508468	0.505217	0.0208761	0.5		*	rna-XM_062674957.1	*	*	rna-IPOD504_LOCUS16636	*	*	*	PmemnonGene0004914.mrna1	*	rna-XM_013322371.1		PREDICTED: Bombyx mori uncharacterized LOC134200986 (LOC134200986), mRNA
g11555	0	1	0	1	0	0	0	0	0	1	1	4		0.0113232	0.507558	0.0236916	0.0176146	0.511766	0.5	0.5	0.5	0.0809254	0.589649	0.630364	N/A	0.554334	0.541672	0.507802	0.532557	0.501012	0.508468	0.505217	0.0208761	0.5		*	rna-XM_038018997.2	*	rna-XM_061522024.1	*	*	*	*	*	rna-XM_013279006.1	rna-XM_013322710.1		PREDICTED: Bombyx mori pre-mRNA-splicing factor ISY1 homolog (LOC101741771), transcript variant X1, mRNA
g11556	0	1	0	1	0	0	1	0	0	0	1	4		0.5	0.5	0.515837	0.0176146	0.511766	0.5	0.5	0.5	0.0809254	0.589649	0.630364	N/A	0.554334	0.541672	0.507802	0.532557	0.501012	0.0126839	0.505217	0.0208761	0.5		*	rna-XM_062675671.1	*	rna-XM_032668753.2	*	*	agat-mrna-114	*	*	*	rna-XM_013323036.1		PREDICTED: Bombyx mori uncharacterized LOC134201237 (LOC134201237), mRNA
g11557	0	1	0	1	0	0	0	0	0	1	1	4		0.0113232	0.507558	0.0236916	0.0176146	0.511766	0.5	0.5	0.5	0.0809254	0.589649	0.630364	N/A	0.554334	0.541672	0.507802	0.532557	0.501012	0.508468	0.505217	0.0208761	0.5		*	rna-XM_021348109.2	*	rna-XM_061529205.1	*	*	*	*	*	rna-XM_013288464.1	rna-XM_013308815.1		PREDICTED: Bombyx mori uncharacterized LOC101744840 (LOC101744840), transcript variant X1, mRNA
g11558	0	1	0	0	1	0	0	2	0	0	0	4		0.5	0.5	0.5	0.0059174	0.0176146	0.5	0.5	0.5	0.554474	0.132261	0.630364	N/A	0.554334	0.541672	0.507802	0.532557	0.00151777	0.5	0.505217	0.0208761	0.5		*	rna-XM_021348896.3	*	*	rna-IPOD504_LOCUS3239-2	*	*	rna-XM_045680910.1,rna-XM_045685635.1	*	*	*		PREDICTED: Bombyx mori uncharacterized LOC101741630 (LOC101741630), transcript variant X1, mRNA
g11559	0	3	0	0	0	0	0	0	1	0	0	4		0.507558	0.0113232	0.0236916	0.5	0.5	0.5	0.5	0.5	0.0809254	0.132261	0.138487	N/A	0.150135	0.541672	0.507802	0.532557	0.501012	0.508468	0.00781932	0.0208761	0.5		*	rna-XM_038020505.2,rna-XM_038020485.2,rna-XM_038020482.2	*	*	*	*	*	*	PmemnonGene0012193.mrna1	*	*		PREDICTED: Bombyx mori uncharacterized LOC110385494 (LOC110385494), mRNA
g11560	0	1	0	1	0	0	1	1	0	0	0	4		0.5	0.5	0.515837	0.511766	0.0176146	0.5	0.5	0.5	0.0809254	0.589649	0.630364	N/A	0.554334	0.541672	0.507802	0.532557	0.501012	0.0126839	0.505217	0.0208761	0.5		*	rna-XM_004926082.5	*	rna-XM_032667570.2	*	*	agat-mrna-9457	rna-XM_045683905.1	*	*	*		PREDICTED: Bombyx mori uncharacterized LOC101744792 (LOC101744792), mRNA
g11821	0	1	0	0	0	0	0	0	1	1	0	3		0.507558	0.507558	0.0236916	0.5	0.5	0.5	0.5	0.5	0.0809254	0.132261	0.630364	N/A	0.554334	0.541672	0.507802	0.532557	0.501012	0.508468	0.00781932	0.0208761	0.5		*	rna-KEF65_p08	*	*	*	*	*	*	PmemnonGene0012425.mrna1	rna-CYTB	*
g11822	0	1	0	0	0	0	0	0	0	1	1	3		0.0113232	0.507558	0.0236916	0.0176146	0.511766	0.5	0.5	0.5	0.0809254	0.132261	0.630364	N/A	0.554334	0.541672	0.507802	0.532557	0.501012	0.508468	0.505217	0.0208761	0.5		*	rna-KEF65_p06	*	*	*	*	*	*	*	rna-ND2	rna-XM_013320836.1
g11823	0	1	0	0	0	0	0	0	1	1	0	3		0.507558	0.507558	0.0236916	0.5	0.5	0.5	0.5	0.5	0.0809254	0.132261	0.630364	N/A	0.554334	0.541672	0.507802	0.532557	0.501012	0.508468	0.00781932	0.0208761	0.5		*	rna-KEF65_p05	*	*	*	*	*	*	PmemnonGene0012423.mrna1	rna-COX1	*
g11824	0	1	0	0	0	0	0	0	1	1	0	3		0.507558	0.507558	0.0236916	0.5	0.5	0.5	0.5	0.5	0.0809254	0.132261	0.630364	N/A	0.554334	0.541672	0.507802	0.532557	0.501012	0.508468	0.00781932	0.0208761	0.5		*	rna-KEF65_p04	*	*	*	*	*	*	PmemnonGene0012422.mrna1	rna-COX2	*
g11825	0	1	0	0	0	0	0	0	0	1	1	3		0.0113232	0.507558	0.0236916	0.0176146	0.511766	0.5	0.5	0.5	0.0809254	0.132261	0.630364	N/A	0.554334	0.541672	0.507802	0.532557	0.501012	0.508468	0.505217	0.0208761	0.5		*	rna-KEF65_p01	*	*	*	*	*	*	*	rna-COX3	rna-XM_013326654.1
g11828	0	1	0	1	0	0	0	1	0	0	0	3		0.5	0.5	0.5	0.511766	0.0176146	0.5	0.5	0.5	0.0809254	0.589649	0.630364	N/A	0.554334	0.541672	0.507802	0.532557	0.00151777	0.5	0.505217	0.0208761	0.5		*	rna-NM_001161792.1	*	rna-XM_032670933.2	*	*	*	rna-XM_014509298.2	*	*	*		Bombyx mori uncharacterized LOC100302108 (LOC100302108), mRNA
g11830	0	1	0	0	1	0	0	0	1	0	0	3		0.507558	0.0113232	0.0236916	0.5	0.5	0.5	0.5	0.5	0.554474	0.132261	0.630364	N/A	0.554334	0.541672	0.507802	0.532557	0.501012	0.508468	0.00781932	0.0208761	0.5		*	rna-XM_004924924.4	*	*	rna-IPOD504_LOCUS9519	*	*	*	PmemnonGene0008634.mrna1	*	*		PREDICTED: Bombyx mori uncharacterized LOC101738300 (LOC101738300), mRNA
g11831	0	1	0	0	0	0	0	0	0	1	1	3		0.0113232	0.507558	0.0236916	0.0176146	0.511766	0.5	0.5	0.5	0.0809254	0.132261	0.630364	N/A	0.554334	0.541672	0.507802	0.532557	0.501012	0.508468	0.505217	0.0208761	0.5		*	rna-XM_004931743.5	*	*	*	*	*	*	*	rna-XM_013285476.1	rna-XM_013311019.1		PREDICTED: Bombyx mori trichohyalin (LOC101741404), mRNA
g11832	0	1	0	0	0	0	0	1	0	1	0	3		0.0113232	0.507558	0.0236916	0.511766	0.0176146	0.5	0.5	0.5	0.0809254	0.132261	0.630364	N/A	0.554334	0.541672	0.507802	0.532557	0.501012	0.508468	0.505217	0.0208761	0.5		*	rna-XM_012697838.4	*	*	*	*	*	rna-XM_045684861.1	*	rna-XM_013289171.1	*		PREDICTED: Bombyx mori uncharacterized LOC105843009 (LOC105843009), mRNA
g11833	0	1	0	1	0	0	0	0	1	0	0	3		0.507558	0.0113232	0.0236916	0.5	0.5	0.5	0.5	0.5	0.0809254	0.589649	0.630364	N/A	0.554334	0.541672	0.507802	0.532557	0.501012	0.508468	0.00781932	0.0208761	0.5		*	rna-XM_004932183.4	*	rna-XM_032661566.2	*	*	*	*	PmemnonGene0005851.mrna1	*	*		PREDICTED: Bombyx mori uncharacterized LOC101739983 (LOC101739983), mRNA
g11834	0	1	0	0	1	0	0	0	0	0	1	3		0.5	0.5	0.5	0.0176146	0.511766	0.5	0.5	0.5	0.554474	0.132261	0.630364	N/A	0.554334	0.541672	0.507802	0.532557	0.00151777	0.5	0.505217	0.0208761	0.5		*	rna-XM_062670896.1	*	*	rna-IPOD504_LOCUS12844	*	*	*	*	*	rna-XM_013307111.1		PREDICTED: Bombyx mori gastrula zinc finger protein XlCGF57.1-like (LOC119628371), transcript variant X1, mRNA
g11837	0	1	0	0	1	0	0	1	0	0	0	3		0.5	0.5	0.5	0.511766	0.0176146	0.5	0.5	0.5	0.554474	0.132261	0.630364	N/A	0.554334	0.541672	0.507802	0.532557	0.00151777	0.5	0.505217	0.0208761	0.5		*	rna-XM_062671563.1	*	*	rna-IPOD504_LOCUS3918	*	*	rna-XM_014512548.2	*	*	*		PREDICTED: Bombyx mori uncharacterized LOC134198662 (LOC134198662), mRNA
g11849	0	1	0	0	0	0	0	1	0	1	0	3		0.0113232	0.507558	0.0236916	0.511766	0.0176146	0.5	0.5	0.5	0.0809254	0.132261	0.630364	N/A	0.554334	0.541672	0.507802	0.532557	0.501012	0.508468	0.505217	0.0208761	0.5		*	rna-XM_062675817.1	*	*	*	*	*	rna-XM_045681686.1	*	rna-XM_013285760.1	*		PREDICTED: Bombyx mori uncharacterized LOC119630401 (LOC119630401), transcript variant X3, mRNA
g12329	0	1	0	0	0	0	0	0	0	1	0	2		0.0113232	0.507558	0.0236916	0.5	0.5	0.5	0.5	0.5	0.0809254	0.132261	0.630364	N/A	0.554334	0.541672	0.507802	0.532557	0.501012	0.508468	0.00781932	0.0208761	0.5		*	rna-KEF65_p10	*	*	*	*	*	*	*	rna-ND4L	*
g12330	0	1	0	0	0	0	0	0	0	1	0	2		0.0113232	0.507558	0.0236916	0.5	0.5	0.5	0.5	0.5	0.0809254	0.132261	0.630364	N/A	0.554334	0.541672	0.507802	0.532557	0.501012	0.508468	0.00781932	0.0208761	0.5		*	rna-KEF65_p09	*	*	*	*	*	*	*	rna-ND6	*
g12331	0	1	0	0	0	0	0	0	1	0	0	2		0.507558	0.0113232	0.0236916	0.5	0.5	0.5	0.5	0.5	0.0809254	0.132261	0.630364	N/A	0.554334	0.541672	0.507802	0.532557	0.501012	0.508468	0.00781932	0.0208761	0.5		*	rna-XM_038012856.1	*	*	*	*	*	*	PmemnonGene0010313.mrna1	*	*		PREDICTED: Bombyx mori uncharacterized LOC119628879 (LOC119628879), mRNA
g12336	0	1	0	0	0	0	0	1	0	0	0	2		0.5	0.5	0.5	0.511766	0.0176146	0.5	0.5	0.5	0.0809254	0.132261	0.630364	N/A	0.554334	0.541672	0.507802	0.532557	0.00151777	0.5	0.505217	0.0208761	0.5		*	rna-XM_062672244.1	*	*	*	*	*	rna-XM_045683919.1	*	*	*		PREDICTED: Bombyx mori uncharacterized LOC134200137 (LOC134200137), mRNA
g12354	0	1	0	0	0	0	0	0	1	0	0	2		0.507558	0.0113232	0.0236916	0.5	0.5	0.5	0.5	0.5	0.0809254	0.132261	0.630364	N/A	0.554334	0.541672	0.507802	0.532557	0.501012	0.508468	0.00781932	0.0208761	0.5		*	rna-XM_062670973.1	*	*	*	*	*	*	PmemnonGene0008108.mrna1	*	*		PREDICTED: Bombyx mori uncharacterized LOC134199643 (LOC134199643), mRNA
g12362	0	1	0	0	0	0	0	0	0	1	0	2		0.0113232	0.507558	0.0236916	0.5	0.5	0.5	0.5	0.5	0.0809254	0.132261	0.630364	N/A	0.554334	0.541672	0.507802	0.532557	0.501012	0.508468	0.00781932	0.0208761	0.5		*	rna-XM_021350071.3	*	*	*	*	*	*	*	rna-XM_013281392.1	*		PREDICTED: Bombyx mori uncharacterized LOC101737025 (LOC101737025), mRNA
g12368	0	1	0	0	0	0	0	0	0	1	0	2		0.0113232	0.507558	0.0236916	0.5	0.5	0.5	0.5	0.5	0.0809254	0.132261	0.630364	N/A	0.554334	0.541672	0.507802	0.532557	0.501012	0.508468	0.00781932	0.0208761	0.5		*	rna-XM_062672069.1	*	*	*	*	*	*	*	rna-XM_013289546.1	*		PREDICTED: Bombyx mori bridge-like lipid transfer protein family member 3B (LOC134200103), mRNA
g12369	0	1	0	0	0	0	0	0	0	0	1	2		0.5	0.5	0.5	0.0176146	0.511766	0.5	0.5	0.5	0.0809254	0.132261	0.630364	N/A	0.554334	0.541672	0.507802	0.532557	0.00151777	0.5	0.505217	0.0208761	0.5		*	rna-XM_021346374.3	*	*	*	*	*	*	*	*	rna-XM_013308689.1		PREDICTED: Bombyx mori uncharacterized LOC105841287 (LOC105841287), mRNA
g12372	0	1	0	0	0	0	0	1	0	0	0	2		0.5	0.5	0.5	0.511766	0.0176146	0.5	0.5	0.5	0.0809254	0.132261	0.630364	N/A	0.554334	0.541672	0.507802	0.532557	0.00151777	0.5	0.505217	0.0208761	0.5		*	rna-XM_038015671.2	*	*	*	*	*	rna-XM_045684113.1	*	*	*		PREDICTED: Bombyx mori uncharacterized LOC110384960 (LOC110384960), mRNA
g12390	0	1	0	0	0	0	0	0	0	1	0	2		0.0113232	0.507558	0.0236916	0.5	0.5	0.5	0.5	0.5	0.0809254	0.132261	0.630364	N/A	0.554334	0.541672	0.507802	0.532557	0.501012	0.508468	0.00781932	0.0208761	0.5		*	rna-XM_004925279.4	*	*	*	*	*	*	*	rna-XM_013283819.1	*		PREDICTED: Bombyx mori uncharacterized LOC101739869 (LOC101739869), mRNA
g12400	0	1	0	0	0	0	0	1	0	0	0	2		0.5	0.5	0.5	0.511766	0.0176146	0.5	0.5	0.5	0.0809254	0.132261	0.630364	N/A	0.554334	0.541672	0.507802	0.532557	0.00151777	0.5	0.505217	0.0208761	0.5		*	rna-XM_004924847.5	*	*	*	*	*	rna-XM_045678616.1	*	*	*		PREDICTED: Bombyx mori THAP domain-containing protein 1 (LOC101737340), mRNA
g12402	0	1	0	0	0	0	0	1	0	0	0	2		0.5	0.5	0.5	0.511766	0.0176146	0.5	0.5	0.5	0.0809254	0.132261	0.630364	N/A	0.554334	0.541672	0.507802	0.532557	0.00151777	0.5	0.505217	0.0208761	0.5		*	rna-XM_062675834.1	*	*	*	*	*	rna-XM_014505624.2	*	*	*		PREDICTED: Bombyx mori zinc finger and BTB domain-containing protein 17-like (LOC134201313), mRNA
g12404	0	1	0	0	0	0	0	0	1	0	0	2		0.507558	0.0113232	0.0236916	0.5	0.5	0.5	0.5	0.5	0.0809254	0.132261	0.630364	N/A	0.554334	0.541672	0.507802	0.532557	0.501012	0.508468	0.00781932	0.0208761	0.5		*	rna-XM_038021334.2	*	*	*	*	*	*	PmemnonGene0010754.mrna1	*	*		PREDICTED: Bombyx mori programmed cell death protein 4 (LOC101742979), mRNA
g12405	0	1	0	0	0	0	1	0	0	0	0	2		0.5	0.5	0.515837	0.5	0.5	0.5	0.5	0.5	0.0809254	0.132261	0.630364	N/A	0.554334	0.541672	0.507802	0.532557	0.501012	0.0126839	0.00781932	0.0208761	0.5		*	rna-XM_038021335.2	*	*	*	*	agat-mrna-2991	*	*	*	*		PREDICTED: Bombyx mori uncharacterized LOC101743118 (LOC101743118), mRNA
g12410	0	1	0	0	0	0	1	0	0	0	0	2		0.5	0.5	0.515837	0.5	0.5	0.5	0.5	0.5	0.0809254	0.132261	0.630364	N/A	0.554334	0.541672	0.507802	0.532557	0.501012	0.0126839	0.00781932	0.0208761	0.5		*	rna-XM_062676268.1	*	*	*	*	agat-mrna-9338	*	*	*	*		PREDICTED: Bombyx mori aminopeptidase N (LOC119630649), transcript variant X1, mRNA
g12417	0	1	0	0	0	0	0	1	0	0	0	2		0.5	0.5	0.5	0.511766	0.0176146	0.5	0.5	0.5	0.0809254	0.132261	0.630364	N/A	0.554334	0.541672	0.507802	0.532557	0.00151777	0.5	0.505217	0.0208761	0.5		*	rna-XM_062676679.1	*	*	*	*	*	rna-XM_045685800.1	*	*	*		PREDICTED: Bombyx mori basic proline-rich protein-like (LOC134201556), mRNA
g1769	0	7	0	0	1	0	1	1	1	0	1	12		0.507558	0.0113232	0.515837	0.511766	0.511766	0.5	0.5	0.5	0.554474	0.132261	0.00178663	N/A	0.005708	0.541672	0.507802	0.532557	0.501012	0.508468	0.505217	0.0208761	0.5		*	rna-XM_062674456.1,rna-XM_021346360.3,rna-XM_038019462.2,rna-XM_038019461.2,rna-XM_012688609.4,rna-XM_038020539.2,rna-XM_021348701.3	*	*	rna-IPOD504_LOCUS6724	*	agat-mrna-6318	rna-XM_045684199.1	PmemnonGene0005312.mrna1	*	rna-XM_013307910.1		PREDICTED: Bombyx mori myb/SANT-like DNA-binding domain-containing protein 3 (LOC134200797), mRNA
g443	0	1	0	0	4	0	1	3	1	1	7	18		0.507558	0.507558	0.515837	0.534074	1.41703e-07	0.5	0.5	0.5	8.77397e-05	0.132261	0.630364	N/A	0.554334	0.541672	0.507802	0.532557	0.501012	0.508468	1.3682e-05	0.0208761	0.5		*	rna-XM_038019017.2	*	*	rna-IPOD504_LOCUS13556,rna-IPOD504_LOCUS4259,rna-IPOD504_LOCUS5231,rna-IPOD504_LOCUS5232	*	agat-mrna-720	rna-XM_045686193.1,rna-XM_045679039.1,rna-XM_045684131.1	PmemnonGene0008222.mrna1	rna-XM_013284591.1	rna-XM_013308014.1,rna-XM_013316750.1,rna-XM_013318280.1,rna-XM_013319061.1,rna-XM_013319118.1,rna-XM_013319457.1,rna-XM_013320182.1		PREDICTED: Bombyx mori uncharacterized LOC119630259 (LOC119630259), mRNA
g493	0	1	0	1	4	0	2	8	0	0	1	17		0.5	0.5	0.00798012	1.62727e-14	0.511766	0.5	0.5	0.5	8.77397e-05	0.589649	0.630364	N/A	0.554334	0.541672	0.507802	0.532557	0.501012	0.0126839	0.505217	0.0208761	0.5		*	rna-XM_004925703.5	*	rna-XM_061527450.1	rna-IPOD504_LOCUS593,rna-IPOD504_LOCUS11829,rna-IPOD504_LOCUS11832,rna-IPOD504_LOCUS12773	*	agat-mrna-6230,agat-mrna-14779	rna-XM_045678479.1,rna-XM_045682141.1,rna-XM_045684989.1,rna-XM_045684999.1,rna-XM_045685280.1,rna-XM_045685301.1,rna-XM_045685257.1,rna-XM_045685739.1	*	*	rna-XM_013316421.1		PREDICTED: Bombyx mori uncharacterized LOC101739359 (LOC101739359), mRNA
g633	0	11	0	0	0	0	0	0	1	1	2	15		0.507558	0.507558	0.0236916	0.0176146	0.0059174	0.5	0.5	0.5	0.0809254	0.132261	2.91878e-05	N/A	0.000559737	0.541672	0.507802	0.532557	0.501012	0.508468	0.505217	0.0208761	0.5		*	rna-XM_062669710.1,rna-XM_062669074.1,rna-XM_062669216.1,rna-XM_062669210.1,rna-XM_062670165.1,rna-XM_062670865.1,rna-XM_062671599.1,rna-XM_062671522.1,rna-XM_062672117.1,rna-XM_062673606.1,rna-XM_062674301.1	*	*	*	*	*	*	PmemnonGene0010009.mrna1	rna-XM_013278803.1	rna-XM_013307929.1,rna-XM_013310536.1		PREDICTED: Bombyx mori uncharacterized LOC134199250 (LOC134199250), mRNA
g9475	0	8	0	0	0	0	0	1	0	0	1	10		0.5	0.5	0.5	0.511766	0.511766	0.5	0.5	0.5	0.0809254	0.132261	0.000342815	N/A	0.005708	0.541672	0.507802	0.532557	0.00151777	0.5	0.505217	0.0208761	0.5		*	rna-XM_038013744.2,rna-XM_038017460.2,rna-XM_038012731.2,rna-XM_038013400.2,rna-XM_038014607.2,rna-XM_038016152.2,rna-XM_038016340.2,rna-XM_038019495.2	*	*	*	*	*	rna-XM_045684197.1	*	*	rna-XM_013317282.1		PREDICTED: Bombyx mori uncharacterized LOC119629088 (LOC119629088), transcript variant X2, mRNA
g9477	0	6	0	0	0	0	0	1	2	1	0	10		0.00379336	0.507558	0.0236916	0.511766	0.0176146	0.5	0.5	0.5	0.0809254	0.132261	0.000747328	N/A	0.150135	0.541672	0.507802	0.532557	0.501012	0.508468	0.505217	0.0208761	0.5		*	rna-XM_062672333.1,rna-XM_038012605.2,rna-XM_038013793.2,rna-XM_062674333.1,rna-XM_062674331.1,rna-XM_062676736.1	*	*	*	*	*	rna-XM_014506111.2	PmemnonGene0002155.mrna1,PmemnonGene0003734.mrna1	rna-XM_013284803.1	*		PREDICTED: Bombyx mori uncharacterized LOC119629905 (LOC119629905), transcript variant X3, mRNA
g9478	0	1	0	1	2	0	1	2	1	0	2	10		0.507558	0.0113232	0.515837	0.523119	0.523119	0.5	0.5	0.5	0.0279341	0.589649	0.630364	N/A	0.554334	0.541672	0.507802	0.532557	0.501012	0.508468	0.00261549	0.0208761	0.5		*	rna-XM_021351729.3	*	rna-XM_032672662.2	rna-IPOD504_LOCUS4356,rna-IPOD504_LOCUS4357	*	agat-mrna-5736	rna-XM_014504606.2,rna-XM_014504602.2	PmemnonGene0001302.mrna1	*	rna-XM_013324389.1,rna-XM_013324349.1		PREDICTED: Bombyx mori uncharacterized LOC110386183 (LOC110386183), mRNA
g115	1	18	1	2	2	0	3	3	0	1	2	33		0.0113232	0.507558	0.0159604	0.0118349	0.523119	0.514369	0.0215007	0.535246	0.600214	0.655961	4.56647e-08	N/A	0.000139286	0.578208	0.515421	0.561969	0.502021	0.0250828	0.510353	0.0409821	0.5218		B_alcinous_0005831.mrna1	rna-XM_038012352.2,rna-XM_038021900.2,rna-XM_038010638.2,rna-XM_004929958.5,rna-XM_038011939.2,rna-XM_038012467.2,rna-XM_062671081.1,rna-XM_038013823.2,rna-XM_038015239.2,rna-XM_038016270.2,rna-XM_038017003.2,rna-XM_038019267.2,rna-XM_012692051.4,rna-XM_038018091.2,rna-XM_038021008.2,rna-XM_038021007.2,rna-XM_038020830.2,rna-XM_038021151.2	rna-XM_068765386.1	rna-XM_032655597.2,rna-XM_032655623.2	rna-IPOD504_LOCUS13800,rna-IPOD504_LOCUS12961	*	agat-mrna-2895,agat-mrna-10655,agat-mrna-13499	rna-XM_045679213.1,rna-XM_045685865.1,rna-XM_045685579.1	*	rna-XM_013278568.1	rna-XM_013312725.1,rna-XM_013322618.1		PREDICTED: Bombyx mori A-kinase anchor protein 17A (LOC119628786), mRNA
g195	1	5	1	2	2	1	2	8	1	1	2	26		0.507558	0.507558	0.530925	9.42927e-12	0.523119	0.514369	0.514369	0.535246	0.600214	0.655961	0.086013	N/A	0.210095	0.578208	0.515421	0.561969	0.502021	0.0250828	0.510353	0.0409821	0.5218		B_alcinous_0011764.mrna1	rna-XM_062670859.1,rna-XM_038014426.1,rna-XM_038016956.1,rna-XM_038019333.1,rna-XM_038018134.1	rna-XM_068763297.1	rna-XM_061525445.1,rna-XM_061529305.1	rna-IPOD504_LOCUS5059,rna-IPOD504_LOCUS11938	P.aristolochiaeGene11777.mrna1	agat-mrna-669,agat-mrna-10854	rna-XM_014506776.2,rna-XM_045678023.1,rna-XM_045678435.1,rna-XM_045682013.1,rna-XM_014502052.2,rna-XM_045683906.1,rna-XM_045685719.1,rna-XM_014502549.2	PmemnonGene0008912.mrna1	rna-XM_013291702.1	rna-XM_013307679.1,rna-XM_013323544.1		PREDICTED: Bombyx mori uncharacterized LOC134199611 (LOC134199611), mRNA
g22	1	30	0	1	2	0	2	32	3	5	2	78		0.522167	0.000339742	0.0681499	2.94984e-54	0.0512172	0.514369	0.0215007	0.0525469	0.600214	0.234716	2.73166e-13	N/A	7.75555e-08	0.578208	0.515421	0.0330721	0.503027	0.524766	0.515409	0.0409821	0.5218		B_alcinous_0007592.mrna1	rna-XM_038018677.2,rna-XM_062676138.1,rna-XM_062676143.1,rna-XM_038019110.2,rna-XM_038010635.2,rna-XM_038011005.2,rna-XM_038011942.2,rna-XM_012697073.4,rna-XM_038013809.2,rna-XM_038013822.2,rna-XM_038015238.2,rna-XM_038015321.2,rna-XM_038016269.2,rna-XM_038016752.2,rna-XM_038017002.2,rna-XM_038019464.2,rna-XM_038019463.2,rna-XM_038019265.2,rna-XM_038018092.2,rna-XM_012688352.4,rna-XM_038020000.2,…	*	rna-XM_061521226.1	rna-IPOD504_LOCUS2925,rna-IPOD504_LOCUS11043	*	agat-mrna-11,agat-mrna-2893	rna-XM_045680148.1,rna-XM_045680664.1,rna-XM_045686471.1,rna-XM_045686885.1,rna-XM_045679336.1,rna-XM_045681149.1,rna-XM_045681206.1,rna-XM_045682061.1,rna-XM_045682869.1,rna-XM_045683215.1,rna-XM_045683312.1,rna-XM_045684705.1,rna-XM_045684920.1,rna-XM_045685290.1,rna-XM_045685843.1,rna-XM_014504524.2,rna-XM_045685872.1,rna-XM_045685869.1,rna-XM_045685817.1,rna-XM_045685820.1,rna-XM_045685950.1,…	PmemnonGene0002043.mrna1,PmemnonGene0007301.mrna1,PmemnonGene0008384.mrna1	rna-XM_013285304.1,rna-XM_013278773.1,rna-XM_013282204.1,rna-XM_013288173.1,rna-XM_013288829.1	rna-XM_013316337.1,rna-XM_013326865.1		PREDICTED: Bombyx mori putative nuclease HARBI1 (LOC119630205), mRNA
g258	1	2	1	2	2	1	4	2	1	3	3	22		8.96997e-05	0.522167	0.0239309	0.0512172	0.534074	0.514369	0.514369	0.535246	0.600214	0.655961	0.71221	N/A	0.599978	0.578208	0.515421	0.0330721	0.503027	0.524766	0.515409	0.0409821	0.5218		B_alcinous_0012076.mrna1	rna-XM_004928048.5,rna-XM_004927911.5	rna-XM_068772084.1	rna-XM_061522847.1,rna-XM_032670952.2	rna-IPOD504_LOCUS12599,rna-IPOD504_LOCUS12601	P.aristolochiaeGene10301.mrna1	agat-mrna-12317,agat-mrna-12318,agat-mrna-12319,agat-mrna-12320	rna-XM_045677952.1,rna-XM_014509030.2	PmemnonGene0000973.mrna1	rna-XM_013283058.1,rna-XM_013283195.1,rna-XM_013283199.1	rna-XM_013306186.1,rna-XM_013306187.1,rna-XM_013306183.1		PREDICTED: Bombyx mori cytochrome P450 CYP12A2 (LOC101742941), transcript variant X1, mRNA
g382	1	1	1	3	2	1	2	4	1	1	2	19		0.507558	0.507558	0.530925	0.000346919	0.523119	0.514369	0.514369	0.535246	0.600214	0.0934619	0.32078	N/A	0.599978	0.578208	0.515421	0.561969	0.502021	0.0250828	0.510353	0.0409821	0.5218		B_alcinous_0006135.mrna1	rna-NM_001127720.1	rna-XM_068775577.1	rna-XM_032662432.2,rna-XM_061523451.1,rna-XM_061523545.1	rna-IPOD504_LOCUS3082,rna-IPOD504_LOCUS6556	P.aristolochiaeGene05223.mrna1	agat-mrna-988,agat-mrna-12316	rna-XM_014509031.2,rna-XM_045678005.1,rna-XM_045677965.1,rna-XM_045681092.1	PmemnonGene0000323.mrna1	rna-XM_013284479.1	rna-XM_013316294.1,rna-XM_013317332.1		Bombyx mori cytochrome P450 CYP339A1 (Cyp339a1), mRNA
g425	1	1	1	1	3	1	2	1	3	1	3	18		0.00758673	0.0224191	0.530925	0.0346803	0.0118349	0.514369	0.514369	0.535246	0.0558967	0.234716	0.32078	N/A	0.599978	0.578208	0.515421	0.561969	0.502021	0.516721	0.510353	0.0409821	0.5218		B_alcinous_0007054.mrna1	rna-XM_038012113.1	rna-XM_068763802.1	rna-XM_061523731.1	rna-IPOD504_LOCUS8404,rna-IPOD504_LOCUS8405,rna-IPOD504_LOCUS8420	P.aristolochiaeGene06662.mrna1	agat-mrna-8664,agat-mrna-8673	rna-XM_045682059.1	PmemnonGene0004099.mrna1,PmemnonGene0004101.mrna1,PmemnonGene0004103.mrna1	rna-XM_013291864.1	rna-XM_013317664.1,rna-XM_013317665.1,rna-XM_013317891.1		PREDICTED: Bombyx mori dystrophin (LOC101738393), transcript variant X1, mRNA
g447	1	2	1	1	2	1	1	2	2	3	1	17		0.514946	0.00758673	0.0463921	0.523119	0.0346803	0.514369	0.514369	0.535246	0.600214	0.234716	0.71221	N/A	0.599978	0.578208	0.515421	0.561969	0.502021	0.516721	0.510353	0.0409821	0.5218		B_alcinous_0000465.mrna1	rna-NM_001146725.1,rna-NM_001110536.1	rna-XM_068762661.1	rna-XM_061522287.1	rna-IPOD504_LOCUS11374,rna-IPOD504_LOCUS11377	P.aristolochiaeGene05770.mrna1	agat-mrna-10584	rna-XM_045679872.1,rna-XM_014513373.2	PmemnonGene0001679.mrna1,PmemnonGene0002695.mrna1	rna-XM_013279912.1,rna-XM_013284773.1,rna-XM_013287047.1	rna-XM_013316668.1		Bombyx mori cytochrome P450 (P450), mRNA
g489	1	1	1	2	3	1	0	1	2	3	2	17		0.514946	0.00758673	0.000143002	0.0346803	0.523119	0.514369	0.514369	0.535246	0.0558967	0.655961	0.32078	N/A	0.599978	0.578208	0.515421	0.561969	0.502021	0.516721	0.510353	0.0409821	0.5218		B_alcinous_0011994.mrna1	rna-XM_038014778.2	rna-XM_068771964.1	rna-XM_061522885.1,rna-XM_061522887.1	rna-IPOD504_LOCUS12499,rna-IPOD504_LOCUS12501,rna-IPOD504_LOCUS12502	P.aristolochiaeGene10263.mrna1	*	rna-XM_045678015.1	PmemnonGene0000893.mrna1,PmemnonGene0000896.mrna1	rna-XM_013283083.1,rna-XM_013283084.1,rna-XM_013290465.1	rna-XM_013319448.1,rna-XM_013319449.1		PREDICTED: Bombyx mori cytoplasmic dynein 2 heavy chain 1 (LOC101738046), mRNA
g516	1	2	0	1	2	1	2	4	1	2	0	16		0.0224191	0.514946	0.530925	0.000346919	7.64709e-05	0.514369	0.514369	0.0525469	0.600214	0.234716	0.71221	N/A	0.599978	0.578208	0.515421	0.561969	0.502021	0.516721	0.510353	0.0409821	0.5218		B_alcinous_0005597.mrna1	rna-XM_062669868.1,rna-XM_038016368.2	*	rna-XM_032664829.2	rna-IPOD504_LOCUS8095,rna-IPOD504_LOCUS11256	P.aristolochiaeGene03290.mrna1	agat-mrna-5718,agat-mrna-12984	rna-XM_014502746.2,rna-XM_014511414.2,rna-XM_045685777.1,rna-XM_045685751.1	PmemnonGene0001324.mrna1	rna-XM_013285535.1,rna-XM_013285518.1	*		PREDICTED: Bombyx mori uncharacterized LOC134199295 (LOC134199295), mRNA
g64	0	6	1	5	0	1	0	21	2	7	1	44		0.514946	7.447e-11	0.000143002	2.40616e-36	0.0346803	0.0215007	0.514369	0.535246	0.00217256	0.180968	0.0643634	N/A	0.671061	0.00604619	0.515421	0.561969	0.502021	0.516721	0.510353	0.0409821	0.5218		*	rna-XM_062669126.1,rna-XM_038011773.2,rna-XM_062675886.1,rna-XM_062675874.1,rna-XM_062676507.1,rna-XM_062676498.1	rna-XM_068771990.1	rna-XM_061529818.1,rna-XM_061523175.1,rna-XM_061526954.1,rna-XM_061529319.1,rna-XM_061529320.1	*	P.aristolochiaeGene13170.mrna1	*	rna-XM_045678063.1,rna-XM_045678591.1,rna-XM_045679070.1,rna-XM_045679081.1,rna-XM_045679458.1,rna-XM_045679484.1,rna-XM_045679485.1,rna-XM_045680684.1,rna-XM_045680703.1,rna-XM_045681347.1,rna-XM_045681611.1,rna-XM_045682306.1,rna-XM_045682307.1,rna-XM_045683793.1,rna-XM_045684868.1,rna-XM_045684872.1,rna-XM_045685924.1,rna-XM_045685940.1,rna-XM_045685517.1,rna-XM_045685528.1,rna-XM_045685566.1	PmemnonGene0010029.mrna1,PmemnonGene0010292.mrna1	rna-XM_013293945.1,rna-XM_013294219.1,rna-XM_013278035.1,rna-XM_013279162.1,rna-XM_013286747.1,rna-XM_013286748.1,rna-XM_013286933.1	rna-XM_013320458.1		PREDICTED: Bombyx mori uncharacterized LOC119628644 (LOC119628644), mRNA
g85	1	2	1	2	3	1	20	2	2	2	2	38		0.514946	0.514946	4.17906e-32	0.523119	0.523119	0.514369	0.514369	0.535246	0.0558967	0.655961	0.71221	N/A	0.599978	0.578208	0.515421	0.561969	0.502021	0.516721	0.510353	0.0409821	0.5218		B_alcinous_0013434.mrna1	rna-XM_004921894.5,rna-XM_038019830.2	rna-XM_068769893.1	rna-XM_032668501.2,rna-XM_032670350.2	rna-IPOD504_LOCUS13866,rna-IPOD504_LOCUS11889,rna-IPOD504_LOCUS12983	P.aristolochiaeGene01428.mrna1	agat-mrna-648,agat-mrna-1558,agat-mrna-1875,agat-mrna-2483,agat-mrna-2972,agat-mrna-3039,agat-mrna-3306,agat-mrna-3931,agat-mrna-4024,agat-mrna-4366,agat-mrna-5197,agat-mrna-5277,agat-mrna-5567,agat-mrna-6124,agat-mrna-7709,agat-mrna-8617,agat-mrna-9812,agat-mrna-10921,agat-mrna-11356,agat-mrna-13035	rna-XM_014512205.2,rna-XM_014505880.2	PmemnonGene0008090.mrna1,PmemnonGene0008999.mrna1	rna-XM_013287805.1,rna-XM_013291124.1	rna-XM_013313684.1,rna-XM_013318938.1		PREDICTED: Bombyx mori V-type proton ATPase subunit e (LOC101740308), transcript variant X1, mRNA

## Sheet: Table S9
Supplementary Table S9. Positive selection in single-copy genes estimated by Sonicparanpid and PAML(codeml).
groupID	d.f.	chi2	P-value	P.aristolochiae_gene_ID	B.alcinous_gene_ID	GeneName(Bmor)
g7009	1	225.52	5.65549e-51	P.aristolochiaeGene10940.mrna1	Ba_B_alcinous_0013036.mrna1	XP_028039820.1|talin-1 isoform X5|0.0|4348
g3159	1	56.9959	4.36729e-14	P.aristolochiaeGene04079.mrna1	Ba_B_alcinous_0003180.mrna1	XP_012551002.1|uncharacterized protein LOC101737699 isoform X1|0.0|758
g3250	1	37.7519	8.03386e-10	P.aristolochiaeGene01156.mrna1	Ba_B_alcinous_0003370.mrna1	XP_004925174.1|RING finger protein nhl-1|0.0|2482
g5917	1	31.0801	2.47596e-08	P.aristolochiaeGene11260.mrna1	Ba_B_alcinous_0010290.mrna1	XP_028036006.1|WD repeat-containing protein on Y chromosome|0.0|884
g3581	1	29.8852	4.58394e-08	P.aristolochiaeGene08128.mrna1	Ba_B_alcinous_0004160.mrna1	XP_004927343.1|serine/threonine-protein kinase 10|0.0|2239
g6978	1	29.2357	6.40865e-08	P.aristolochiaeGene01366.mrna1	Ba_B_alcinous_0012954.mrna1	XP_028034984.1|uncharacterized protein LOC114246586 isoform X3|0.0|3577
g2830	1	21.6681	3.24135e-06	P.aristolochiaeGene08098.mrna1	Ba_B_alcinous_0002361.mrna1	XP_004928557.1|uncharacterized protein LOC101742741|5e-56|180
g4351	1	20.7757	5.1634e-06	P.aristolochiaeGene00551.mrna1	Ba_B_alcinous_0005967.mrna1	XP_012545437.1|radial spoke head protein 6 homolog A|1e-91|287
g7078	1	20.5675	5.75652e-06	P.aristolochiaeGene05369.mrna1	Ba_B_alcinous_0013244.mrna1	XP_028028753.1|metaxin-2-like isoform X1|0.0|540
g6656	1	20.2304	6.86545e-06	P.aristolochiaeGene01446.mrna1	Ba_B_alcinous_0012221.mrna1	XP_012545876.1|ubiquitin-like modifier-activating enzyme 5|0.0|816
g3286	1	19.7234	8.94987e-06	P.aristolochiaeGene00908.mrna1	Ba_B_alcinous_0003479.mrna1	XP_028038271.1|hemocytin|0.0|2217
g2488	1	19.1561	1.20451e-05	P.aristolochiaeGene01198.mrna1	Ba_B_alcinous_0001579.mrna1	XP_004922828.1|NEDD8 ultimate buster 1|0.0|744
g2792	1	16.5829	4.65687e-05	P.aristolochiaeGene12029.mrna1	Ba_B_alcinous_0002290.mrna1	XP_004928612.1|uncharacterized protein LOC101738448|0.0|1407
g6244	1	16.2842	5.45163e-05	P.aristolochiaeGene03000.mrna1	Ba_B_alcinous_0011089.mrna1	XP_021208617.1|saccharopine dehydrogenase-like oxidoreductase|0.0|606
g2974	1	14.7495	0.000122782	P.aristolochiaeGene07481.mrna1	Ba_B_alcinous_0002689.mrna1	XP_004929640.1|uncharacterized protein LOC101735428 isoform X1|0.0|991
g6320	1	14.5991	0.000132982	P.aristolochiaeGene05640.mrna1	Ba_B_alcinous_0011373.mrna1	XP_004922173.1|uncharacterized protein LOC101742376|0.0|972
g7154	1	13.8874	0.000194097	P.aristolochiaeGene04955.mrna1	Ba_B_alcinous_0013469.mrna1	XP_004926490.1|serine hydrolase-like protein isoform X1|0.0|627
g2462	1	13.784	0.000205077	P.aristolochiaeGene01218.mrna1	Ba_B_alcinous_0001531.mrna1	XP_004922665.1|uncharacterized protein LOC101742085|5e-173|484
g2938	1	13.7059	0.000213786	P.aristolochiaeGene09447.mrna1	Ba_B_alcinous_0002616.mrna1	XP_004923761.1|probable basic-leucine zipper transcription factor I isoform X2|0.0|1128
g1884	1	13.6788	0.000216886	P.aristolochiaeGene09862.mrna1	Ba_B_alcinous_0000255.mrna1	XP_028028326.1|E3 SUMO-protein ligase RanBP2-like|0.0|4862
g4162	1	13.6126	0.000224678	P.aristolochiaeGene09954.mrna1	Ba_B_alcinous_0005560.mrna1	XP_012544831.2|LOW QUALITY PROTEIN: uncharacterized protein LOC101741510|0.0|3956
g6033	1	13.4923	0.00023954	P.aristolochiaeGene02612.mrna1	Ba_B_alcinous_0010567.mrna1	XP_028025472.1|retinal-specific ATP-binding cassette transporter-like|0.0|2049
g6902	1	13.3981	0.000251877	P.aristolochiaeGene01667.mrna1	Ba_B_alcinous_0012754.mrna1	XP_021206304.1|ankyrin repeat and MYND domain-containing protein 1 isoform X3|0.0|1954
g3794	1	13.2825	0.000267895	P.aristolochiaeGene02390.mrna1	Ba_B_alcinous_0004692.mrna1	XP_028028039.1|uncharacterized protein LOC114241409|0.0|1831
g4505	1	13.1133	0.000293201	P.aristolochiaeGene06223.mrna1	Ba_B_alcinous_0006301.mrna1	XP_028031935.1|indole-3-acetaldehyde oxidase-like isoform X1|0.0|2612
g2082	1	13.0812	0.000298275	P.aristolochiaeGene05844.mrna1	Ba_B_alcinous_0000692.mrna1	XP_021208081.1|MATH and LRR domain-containing protein PFE0570w|0.0|2090
g6659	1	12.9745	0.000315766	P.aristolochiaeGene01459.mrna1	Ba_B_alcinous_0012242.mrna1	XP_012545868.1|UPF0553 protein C9orf64 homolog|0.0|692
g6691	1	12.8193	0.000343057	P.aristolochiaeGene05935.mrna1	Ba_B_alcinous_0012319.mrna1	XP_028028320.1|protein scarlet-like isoform X2|0.0|929
g4801	1	12.8081	0.000345114	P.aristolochiaeGene02270.mrna1	Ba_B_alcinous_0007011.mrna1	XP_004925803.1|uncharacterized protein LOC101746757 isoform X2|0.0|1106
g4872	1	12.7207	0.000361637	P.aristolochiaeGene02550.mrna1	Ba_B_alcinous_0007572.mrna1	XP_021202832.1|E3 ubiquitin-protein ligase UHRF1 isoform X2|0.0|1632
g5559	1	12.6405	0.000377477	P.aristolochiaeGene07394.mrna1	Ba_B_alcinous_0009440.mrna1	XP_012549985.1|patronin isoform X7|0.0|2882
g4817	1	12.599	0.00038595	P.aristolochiaeGene06669.mrna1	Ba_B_alcinous_0007039.mrna1	XP_004925813.1|serine proteinase stubble|7e-73|238
g4628	1	12.5093	0.000404925	P.aristolochiaeGene10841.mrna1	Ba_B_alcinous_0006591.mrna1	XP_028044171.1|MAM and LDL-receptor class A domain-containing protein 2-like|0.0|1045
g4554	1	12.427	0.000423175	P.aristolochiaeGene01240.mrna1	Ba_B_alcinous_0006456.mrna1	XP_004926642.1|apolipophorins isoform X1|0.0|6646
g5100	1	12.3206	0.000447987	P.aristolochiaeGene09588.mrna1	Ba_B_alcinous_0008090.mrna1	XP_004924454.1|mitochondrial 2-oxoglutarate/malate carrier protein-like|0.0|545
g7385	1	12.2451	0.000466476	P.aristolochiaeGene03091.mrna1	Ba_B_alcinous_0014118.mrna1	XP_012545365.1|protein groucho isoform X3|0.0|694
g2323	1	12.0711	0.000512093	P.aristolochiaeGene06936.mrna1	Ba_B_alcinous_0001224.mrna1	XP_004924809.1|hybrid signal transduction histidine kinase I|0.0|1781
g5286	1	11.9857	0.000536105	P.aristolochiaeGene11149.mrna1	Ba_B_alcinous_0008912.mrna1	XP_012548461.1|endonuclease/exonuclease/phosphatase family domain-containing protein 1|0.0|1133
g5102	1	11.9267	0.000553338	P.aristolochiaeGene09582.mrna1	Ba_B_alcinous_0008100.mrna1	XP_004924415.1|uncharacterized protein LOC101740400|0.0|1259
g4497	1	11.9142	0.000557065	P.aristolochiaeGene01765.mrna1	Ba_B_alcinous_0006287.mrna1	XP_004928391.2|zinc finger protein 677 isoform X1|0.0|1508
g7007	1	11.8866	0.000565389	P.aristolochiaeGene05293.mrna1	Ba_B_alcinous_0013024.mrna1	XP_021203524.1|protein disks lost|0.0|1404
g6528	1	11.7179	0.000619019	P.aristolochiaeGene10219.mrna1	Ba_B_alcinous_0011865.mrna1	XP_012547295.1|uncharacterized protein LOC101744850 isoform X2|0.0|1886
g2466	1	11.4653	0.000709083	P.aristolochiaeGene01216.mrna1	Ba_B_alcinous_0001539.mrna1	XP_028027094.1|E3 ubiquitin-protein ligase UBR1 isoform X1|0.0|2651
g2747	1	11.2797	0.00078361	P.aristolochiaeGene03642.mrna1	Ba_B_alcinous_0002211.mrna1	XP_028029657.1|neuropathy target esterase sws isoform X5|0.0|1387
g3709	1	11.2569	0.000793296	P.aristolochiaeGene04260.mrna1	Ba_B_alcinous_0004460.mrna1	XP_022818709.1|uncharacterized protein LOC111351151|0.0|774
g3688	1	11.0885	0.00086866	P.aristolochiaeGene08587.mrna1	Ba_B_alcinous_0004427.mrna1	XP_004925325.1|collagen alpha-1(IX) chain|0.0|1154
g7341	1	10.9404	0.0009409	P.aristolochiaeGene04358.mrna1	Ba_B_alcinous_0013983.mrna1	XP_004933014.1|cilia- and flagella-associated protein 206 isoform X1|0.0|916
g6258	1	10.9193	0.000951687	P.aristolochiaeGene09481.mrna1	Ba_B_alcinous_0011155.mrna1	XP_004922281.1|regulator of G-protein signaling 7|0.0|640
g7331	1	10.847	0.000989542	P.aristolochiaeGene08706.mrna1	Ba_B_alcinous_0013965.mrna1	XP_028028136.1|uncharacterized protein LOC114241495|0.0|1417
g3761	1	10.8304	0.000998466	P.aristolochiaeGene08554.mrna1	Ba_B_alcinous_0004578.mrna1	XP_004926041.1|nucleolar protein 9|0.0|1342
g4823	1	10.8025	0.00101364	P.aristolochiaeGene06664.mrna1	Ba_B_alcinous_0007048.mrna1	XP_021204561.1|organic cation transporter protein|0.0|997
g7004	1	10.7985	0.00101582	P.aristolochiaeGene10883.mrna1	Ba_B_alcinous_0013016.mrna1	XP_028031631.1|serine/threonine-protein kinase BRSK2|0.0|1286
g5183	1	10.7816	0.00102513	P.aristolochiaeGene07967.mrna1	Ba_B_alcinous_0008292.mrna1	XP_021208522.1|vanin-like protein 1|0.0|901
g4183	1	10.7718	0.00103056	P.aristolochiaeGene11546.mrna1	Ba_B_alcinous_0005601.mrna1	XP_004921786.1|uncharacterized protein LOC101737844 isoform X1|0.0|790
g6749	1	10.7547	0.00104016	P.aristolochiaeGene01537.mrna1	Ba_B_alcinous_0012430.mrna1	XP_021207732.1|major facilitator superfamily domain-containing protein 12-like isoform X2|0.0|955
g6428	1	10.678	0.00108417	P.aristolochiaeGene01941.mrna1	Ba_B_alcinous_0011616.mrna1	XP_004933618.1|sodium-independent sulfate anion transporter isoform X3|0.0|1060
g6068	1	10.677	0.00108475	P.aristolochiaeGene04650.mrna1	Ba_B_alcinous_0010687.mrna1	XP_028041742.1|immunoglobulin superfamily DCC subclass member 3-like isoform X1|0.0|1170
g7326	1	10.625	0.0011157	P.aristolochiaeGene08710.mrna1	Ba_B_alcinous_0013953.mrna1	XP_028028172.1|DNA-directed RNA polymerase I subunit RPA2|0.0|1565
g7351	1	10.5382	0.00116935	P.aristolochiaeGene08689.mrna1	Ba_B_alcinous_0014002.mrna1	XP_004933007.1|nuclear hormone receptor HR96|0.0|1169
g7442	1	10.4135	0.00125098	P.aristolochiaeGene09767.mrna1	Ba_B_alcinous_0014267.mrna1	XP_004923935.1|uncharacterized protein LOC101738789 isoform X1|0.0|540
g5468	1	10.3969	0.00126228	P.aristolochiaeGene07313.mrna1	Ba_B_alcinous_0009262.mrna1	XP_004930981.1|lysine--tRNA ligase isoform X2|0.0|1203
g3779	1	10.3941	0.00126415	P.aristolochiaeGene02405.mrna1	Ba_B_alcinous_0004650.mrna1	XP_004922019.1|uncharacterized protein LOC101738110|0.0|1540
g2918	1	10.3889	0.00126777	P.aristolochiaeGene05127.mrna1	Ba_B_alcinous_0002561.mrna1	XP_028038720.1|protein-glutamate O-methyltransferase-like isoform X2|0.0|845
g4566	1	10.2736	0.00134947	P.aristolochiaeGene11640.mrna1	Ba_B_alcinous_0006473.mrna1	XP_012546223.1|U3 small nucleolar ribonucleoprotein protein MPP10 isoform X1|0.0|1147
g5634	1	10.2726	0.00135019	P.aristolochiaeGene07200.mrna1	Ba_B_alcinous_0009640.mrna1	XP_004927232.1|protein AATF|0.0|1129
g6080	1	10.2251	0.00138543	P.aristolochiaeGene08988.mrna1	Ba_B_alcinous_0010722.mrna1	XP_028026148.1|FK506-binding protein 59 isoform X2|0.0|873
g5724	1	10.1728	0.00142524	P.aristolochiaeGene09094.mrna1	Ba_B_alcinous_0009872.mrna1	XP_004929445.1|protein KBP homolog|0.0|1209
g3290	1	10.1236	0.00146381	P.aristolochiaeGene10451.mrna1	Ba_B_alcinous_0003486.mrna1	XP_028038278.1|uncharacterized protein LOC114249012|0.0|2673
g4961	1	10.1166	0.00146938	P.aristolochiaeGene09725.mrna1	Ba_B_alcinous_0007778.mrna1	XP_004926325.1|graves disease carrier protein isoform X1|1e-160|456
g4622	1	10.0551	0.00151927	P.aristolochiaeGene10835.mrna1	Ba_B_alcinous_0006584.mrna1	XP_028044133.1|vitellogenin|0.0|3726
g6983	1	10.0239	0.00154526	P.aristolochiaeGene01357.mrna1	Ba_B_alcinous_0012970.mrna1	XP_004930826.1|scavenger receptor class B member 1|0.0|1109
g4020	1	9.97063	0.00159057	P.aristolochiaeGene04979.mrna1	Ba_B_alcinous_0005184.mrna1	XP_004925156.2|conserved oligomeric Golgi complex subunit 7|0.0|1394
g4481	1	9.95451	0.00160456	P.aristolochiaeGene01748.mrna1	Ba_B_alcinous_0006261.mrna1	XP_004928222.1|protein regulator of cytokinesis 1 isoform X1|0.0|1566
g2093	1	9.85386	0.00169476	P.aristolochiaeGene05865.mrna1	Ba_B_alcinous_0000706.mrna1	XP_028030534.1|tektin-3-like|2e-166|478
g4087	1	9.8526	0.00169592	P.aristolochiaeGene04189.mrna1	Ba_B_alcinous_0005376.mrna1	XP_004929967.1|sodium/potassium/calcium exchanger 4|0.0|1091
g6603	1	9.73761	0.00180535	P.aristolochiaeGene10302.mrna1	Ba_B_alcinous_0012085.mrna1	XP_004933891.1|UPF0568 protein C14orf166 homolog|2e-155|440
g5654	1	9.66649	0.00187659	P.aristolochiaeGene05662.mrna1	Ba_B_alcinous_0009689.mrna1	XP_004924180.1|TATA element modulatory factor isoform X1|0.0|2268
g3523	1	9.33155	0.00225242	P.aristolochiaeGene01114.mrna1	Ba_B_alcinous_0003982.mrna1	XP_012548029.1|cilia- and flagella-associated protein 251 isoform X3|0.0|1345
g2501	1	9.32209	0.00226408	P.aristolochiaeGene06439.mrna1	Ba_B_alcinous_0001615.mrna1	XP_004928975.2|uncharacterized protein LOC101737115|2e-177|496
g5291	1	9.2346	0.00237485	P.aristolochiaeGene11144.mrna1	Ba_B_alcinous_0008927.mrna1	XP_004929344.1|zinc finger protein Gfi-1b isoform X1|0.0|829
g4089	1	9.1441	0.00249521	P.aristolochiaeGene04183.mrna1	Ba_B_alcinous_0005380.mrna1	XP_028033059.1|SCY1-like protein 2|0.0|1592
g3918	1	9.03952	0.00264205	P.aristolochiaeGene06357.mrna1	Ba_B_alcinous_0004948.mrna1	XP_012551219.2|melanization protease 1-like isoform X1|0.0|952
g4161	1	8.98599	0.00272058	P.aristolochiaeGene00392.mrna1	Ba_B_alcinous_0005555.mrna1	XP_004921818.1|uncharacterized protein LOC101742323 isoform X1|0.0|1229
g5593	1	8.97843	0.00273185	P.aristolochiaeGene02827.mrna1	Ba_B_alcinous_0009536.mrna1	XP_012545831.2|nose resistant to fluoxetine protein 6 isoform X2|0.0|1243
g6164	1	8.97686	0.0027342	P.aristolochiaeGene08913.mrna1	Ba_B_alcinous_0010906.mrna1	XP_012549641.2|uncharacterized protein LOC101745102|0.0|2338
g5970	1	8.93013	0.00280504	P.aristolochiaeGene07087.mrna1	Ba_B_alcinous_0010430.mrna1	XP_021205802.1|neuropeptide receptor A8 isoform X2|0.0|676
g4776	1	8.90099	0.00285015	P.aristolochiaeGene02298.mrna1	Ba_B_alcinous_0006929.mrna1	XP_004931377.1|uncharacterized protein LOC101737964|4e-169|474
g4673	1	8.77773	0.0030493	P.aristolochiaeGene03199.mrna1	Ba_B_alcinous_0006707.mrna1	NP_001124364.1|tachykinin precursor|0.0|514
g5310	1	8.6852	0.00320804	P.aristolochiaeGene11132.mrna1	Ba_B_alcinous_0008958.mrna1	AII79414.1|integrin beta2|0.0|1301
g2114	1	8.63226	0.00330262	P.aristolochiaeGene03885.mrna1	Ba_B_alcinous_0000794.mrna1	XP_028026338.1|tyrosine-protein kinase ABL1|0.0|1456
g2634	1	8.50769	0.00353649	P.aristolochiaeGene02106.mrna1	Ba_B_alcinous_0001913.mrna1	XP_004928905.3|uncharacterized protein LOC101739547|3e-90|270
g2476	1	8.48883	0.00357333	P.aristolochiaeGene10763.mrna1	Ba_B_alcinous_0001562.mrna1	XP_004922817.1|prostatic acid phosphatase isoform X1|0.0|803
g6355	1	8.47603	0.00359856	P.aristolochiaeGene01870.mrna1	Ba_B_alcinous_0011478.mrna1	XP_012551245.1|DNA topoisomerase 3-alpha|0.0|2062
g5897	1	8.46847	0.00361355	P.aristolochiaeGene04925.mrna1	Ba_B_alcinous_0010241.mrna1	XP_004926796.1|etoposide-induced protein 2.4 homolog|0.0|639
g6030	1	8.43176	0.00368724	P.aristolochiaeGene07035.mrna1	Ba_B_alcinous_0010564.mrna1	XP_012544176.2|uncharacterized protein LOC101736310|0.0|523
g3333	1	8.41317	0.00372513	P.aristolochiaeGene10503.mrna1	Ba_B_alcinous_0003597.mrna1	XP_012549435.1|restin homolog isoform X8|0.0|3424
g3682	1	8.36673	0.00382153	P.aristolochiaeGene04243.mrna1	Ba_B_alcinous_0004420.mrna1	XP_028032806.1|protein DEK-like isoform X3|0.0|932
g4865	1	8.35587	0.00384443	P.aristolochiaeGene02554.mrna1	Ba_B_alcinous_0007561.mrna1	NP_001182009.1|tudor staphylococcus/micrococcal nuclease|0.0|1824
g5049	1	8.34994	0.00385699	P.aristolochiaeGene00070.mrna1	Ba_B_alcinous_0007974.mrna1	XP_028025604.1|carboxypeptidase B-like|2e-157|455
g7402	1	8.33329	0.00389251	P.aristolochiaeGene01318.mrna1	Ba_B_alcinous_0014183.mrna1	XP_012548894.1|neutral endopeptidase 24.11 isoform X2|0.0|904
g4349	1	8.3321	0.00389507	P.aristolochiaeGene10121.mrna1	Ba_B_alcinous_0005963.mrna1	XP_004925728.1|protein RRP5 homolog|0.0|2072
g3630	1	8.32721	0.00390556	P.aristolochiaeGene08662.mrna1	Ba_B_alcinous_0004302.mrna1	XP_004922601.1|protein CASC3 isoform X3|0.0|1349
g7263	1	8.30003	0.00396444	P.aristolochiaeGene04480.mrna1	Ba_B_alcinous_0013789.mrna1	XP_028026571.1|titin|0.0|1976
g3421	1	8.29216	0.00398166	P.aristolochiaeGene01041.mrna1	Ba_B_alcinous_0003783.mrna1	XP_012544711.1|uncharacterized protein LOC101736312 isoform X2|0.0|2094
g7362	1	8.28828	0.00399018	P.aristolochiaeGene03108.mrna1	Ba_B_alcinous_0014063.mrna1	XP_012545237.1|arrestin domain-containing protein 17|0.0|1078
g1941	1	8.27595	0.00401737	P.aristolochiaeGene05722.mrna1	Ba_B_alcinous_0000352.mrna1	XP_004931661.1|uncharacterized protein LOC101740339|0.0|1268
g5387	1	8.2637	0.00404457	P.aristolochiaeGene12441.mrna1	Ba_B_alcinous_0009102.mrna1	XP_028040907.1|alanine--tRNA ligase, cytoplasmic|0.0|1998
g5923	1	8.25252	0.00406954	P.aristolochiaeGene05615.mrna1	Ba_B_alcinous_0010317.mrna1	XP_012546441.1|protein borderless|0.0|1288
g6071	1	8.2309	0.00411831	P.aristolochiaeGene04646.mrna1	Ba_B_alcinous_0010697.mrna1	XP_012545103.1|cadherin-87A|0.0|1340
g4595	1	8.1978	0.00419413	P.aristolochiaeGene01268.mrna1	Ba_B_alcinous_0006537.mrna1	XP_028025646.1|uncharacterized protein LOC114239578 isoform X1|0.0|1426
g3066	1	8.16503	0.00427058	P.aristolochiaeGene08829.mrna1	Ba_B_alcinous_0002893.mrna1	XP_012544940.1|phosphatidylinositol 3-kinase catalytic subunit type 3|0.0|1871
g2695	1	8.15881	0.00428525	P.aristolochiaeGene06879.mrna1	Ba_B_alcinous_0002108.mrna1	XP_021205352.1|chymotrypsin-2-like|2e-144|421
g4592	1	8.11768	0.00438356	P.aristolochiaeGene01264.mrna1	Ba_B_alcinous_0006528.mrna1	XP_021204076.1|uncharacterized protein LOC110384729|0.0|2382
g3788	1	8.06666	0.00450871	P.aristolochiaeGene06805.mrna1	Ba_B_alcinous_0004676.mrna1	XP_021203376.1|transmembrane channel-like protein 6|0.0|846
g2505	1	8.03639	0.00458467	P.aristolochiaeGene06435.mrna1	Ba_B_alcinous_0001626.mrna1	XP_021205418.1|GPI transamidase component PIG-S isoform X3|0.0|1049
g2516	1	8.02967	0.00460173	P.aristolochiaeGene06428.mrna1	Ba_B_alcinous_0001651.mrna1	XP_004928951.1|limulus clotting factor C isoform X2|0.0|1234
g5707	1	8.01939	0.00462791	P.aristolochiaeGene09073.mrna1	Ba_B_alcinous_0009829.mrna1	XP_028030856.1|transcriptional protein SWT1 isoform X1|0.0|1676
g4553	1	7.98227	0.00472377	P.aristolochiaeGene10786.mrna1	Ba_B_alcinous_0006451.mrna1	XP_004927694.2|dual serine/threonine and tyrosine protein kinase-like|0.0|2316
g2374	1	7.96984	0.0047563	P.aristolochiaeGene08235.mrna1	Ba_B_alcinous_0001335.mrna1	XP_012543840.1|uncharacterized protein LOC101738072 isoform X3|0.0|2498
g6865	1	7.9499	0.004809	P.aristolochiaeGene06081.mrna1	Ba_B_alcinous_0012667.mrna1	NP_001136085.1|acidic nucleoplasmic DNA-binding protein 1|0.0|1948
g3533	1	7.9474	0.00481565	P.aristolochiaeGene10662.mrna1	Ba_B_alcinous_0004002.mrna1	XP_028038184.1|disintegrin and metalloproteinase domain-containing protein 11|0.0|2140
g3620	1	7.84736	0.00508949	P.aristolochiaeGene08677.mrna1	Ba_B_alcinous_0004268.mrna1	XP_004927673.2|long-chain fatty acid transport protein 1 isoform X1|0.0|1097
g2919	1	7.82017	0.00516665	P.aristolochiaeGene05128.mrna1	Ba_B_alcinous_0002562.mrna1	NP_001093313.2|uncharacterized LOC101738116|0.0|645
g6946	1	7.80598	0.00520737	P.aristolochiaeGene07869.mrna1	Ba_B_alcinous_0012874.mrna1	XP_028035380.1|NADPH oxidase 5|0.0|2137
g2651	1	7.74983	0.00537177	P.aristolochiaeGene06558.mrna1	Ba_B_alcinous_0001959.mrna1	XP_028025343.1|uncharacterized protein LOC114239377|4e-152|431
g3203	1	7.7378	0.00540765	P.aristolochiaeGene04040.mrna1	Ba_B_alcinous_0003270.mrna1	XP_004932075.1|sialin|0.0|1056
g2329	1	7.71956	0.00546257	P.aristolochiaeGene06940.mrna1	Ba_B_alcinous_0001230.mrna1	XP_028030272.1|glutamate synthase|0.0|4231
g4980	1	7.66635	0.00562601	P.aristolochiaeGene00128.mrna1	Ba_B_alcinous_0007817.mrna1	XP_028040463.1|uncharacterized protein LOC114250680 isoform X2|0.0|2513
g4198	1	7.64481	0.0056936	P.aristolochiaeGene09992.mrna1	Ba_B_alcinous_0005640.mrna1	XP_012544966.1|RNA helicase Mov10l1 isoform X1|0.0|1803
g6260	1	7.6243	0.00575869	P.aristolochiaeGene12921.mrna1	Ba_B_alcinous_0011160.mrna1	XP_004922355.1|gastrula zinc finger protein xFG20-1|0.0|1865
g5631	1	7.58269	0.00589314	P.aristolochiaeGene07203.mrna1	Ba_B_alcinous_0009633.mrna1	BAJ33499.1|unclassified glutathione S-transferase|1e-158|446
g6192	1	7.56016	0.00596727	P.aristolochiaeGene04530.mrna1	Ba_B_alcinous_0010978.mrna1	XP_012545413.1|cadherin-99C|0.0|3297
g3624	1	7.52164	0.00609621	P.aristolochiaeGene12108.mrna1	Ba_B_alcinous_0004283.mrna1	NP_001036942.1|heat shock protein hsp23.7 precursor|5e-147|416
g4513	1	7.50033	0.00616876	P.aristolochiaeGene06230.mrna1	Ba_B_alcinous_0006318.mrna1	XP_004928174.1|uncharacterized protein LOC101735968 isoform X1|0.0|2482
g5570	1	7.47404	0.0062595	P.aristolochiaeGene02978.mrna1	Ba_B_alcinous_0009470.mrna1	XP_028044068.1|cilia- and flagella-associated protein 43 isoform X2|0.0|889
g4101	1	7.4094	0.00648841	P.aristolochiaeGene06157.mrna1	Ba_B_alcinous_0005426.mrna1	XP_021202139.1|atrial natriuretic peptide-converting enzyme|0.0|566
g3186	1	7.40878	0.00649064	P.aristolochiaeGene04052.mrna1	Ba_B_alcinous_0003233.mrna1	XP_028043039.1|replication protein A 70 kDa DNA-binding subunit|0.0|1233
g2783	1	7.39237	0.00655013	P.aristolochiaeGene08064.mrna1	Ba_B_alcinous_0002271.mrna1	XP_004928620.1|phosphoglycerate kinase|0.0|837
g4068	1	7.35509	0.00668731	P.aristolochiaeGene08213.mrna1	Ba_B_alcinous_0005332.mrna1	XP_028032222.1|uncharacterized protein LOC114244561|2e-103|301
g7182	1	7.28721	0.00694472	P.aristolochiaeGene07645.mrna1	Ba_B_alcinous_0013549.mrna1	XP_012552890.1|ALK tyrosine kinase receptor|0.0|3103
g5633	1	7.2804	0.0069711	P.aristolochiaeGene07201.mrna1	Ba_B_alcinous_0009639.mrna1	NP_001037049.1|adipokinetic hormone receptor|6e-161|461
g4377	1	7.27576	0.00698912	P.aristolochiaeGene05267.mrna1	Ba_B_alcinous_0006036.mrna1	XP_004928356.1|speckle targeted PIP5K1A-regulated poly(A) polymerase|0.0|1666
g4806	1	7.25808	0.00705827	P.aristolochiaeGene06678.mrna1	Ba_B_alcinous_0007016.mrna1	BAX35242.1|outer kinetochore Ndc80|0.0|957
g7421	1	7.24844	0.00709627	P.aristolochiaeGene05172.mrna1	Ba_B_alcinous_0014225.mrna1	XP_012553413.1|uncharacterized protein LOC101741377 isoform X1|0.0|712
g6025	1	7.24684	0.00710259	P.aristolochiaeGene02618.mrna1	Ba_B_alcinous_0010555.mrna1	XP_012544183.1|oxysterol-binding protein-related protein 9|0.0|910
g7129	1	7.22168	0.00720282	P.aristolochiaeGene11092.mrna1	Ba_B_alcinous_0013374.mrna1	XP_004933335.1|uncharacterized protein LOC101742237|3e-69|235
g6768	1	7.21388	0.00723419	P.aristolochiaeGene05996.mrna1	Ba_B_alcinous_0012467.mrna1	NP_001124372.2|C-type mannose receptor 2|0.0|641
g7141	1	7.20085	0.00728692	P.aristolochiaeGene08114.mrna1	Ba_B_alcinous_0013435.mrna1	XP_012546088.1|uncharacterized protein LOC101743782|0.0|3740
g4165	1	7.18824	0.00733831	P.aristolochiaeGene09955.mrna1	Ba_B_alcinous_0005564.mrna1	XP_012544713.2|LOW QUALITY PROTEIN: papilin|0.0|4459
g2059	1	7.1818	0.00736469	P.aristolochiaeGene05864.mrna1	Ba_B_alcinous_0000638.mrna1	XP_028030496.1|histone-lysine N-methyltransferase E(z)|0.0|1002
g4527	1	7.17852	0.00737815	P.aristolochiaeGene01798.mrna1	Ba_B_alcinous_0006357.mrna1	XP_028031989.1|indole-3-acetaldehyde oxidase-like isoform X3|0.0|2590
g3612	1	7.15022	0.00749548	P.aristolochiaeGene08002.mrna1	Ba_B_alcinous_0004244.mrna1	XP_004922519.1|uncharacterized protein LOC101743101|4e-130|382
g4010	1	7.1137	0.0076497	P.aristolochiaeGene04940.mrna1	Ba_B_alcinous_0005155.mrna1	XP_012552272.2|cilia- and flagella-associated protein 58|6e-124|373
g4154	1	7.10962	0.00766712	P.aristolochiaeGene09945.mrna1	Ba_B_alcinous_0005542.mrna1	XP_028031245.1|steroid hormone receptor ERR1 isoform X1|0.0|775
g4616	1	7.03176	0.00800766	P.aristolochiaeGene10828.mrna1	Ba_B_alcinous_0006566.mrna1	XP_021203582.1|tyrosine-protein phosphatase 69D|0.0|1372
g6333	1	7.01192	0.00809689	P.aristolochiaeGene12425.mrna1	Ba_B_alcinous_0011424.mrna1	XP_004922156.1|zinc finger protein Gfi-1b|0.0|902
g5090	1	7.01136	0.0080994	P.aristolochiaeGene09598.mrna1	Ba_B_alcinous_0008067.mrna1	XP_021202500.1|serine protease inhibitor dipetalogastin isoform X2|2e-133|380
g6476	1	7.0106	0.00810285	P.aristolochiaeGene00602.mrna1	Ba_B_alcinous_0011751.mrna1	XP_004927771.1|rab proteins geranylgeranyltransferase component A 2|0.0|1088
g7065	1	6.98649	0.00821273	P.aristolochiaeGene05360.mrna1	Ba_B_alcinous_0013219.mrna1	XP_012551911.1|carnosine N-methyltransferase|0.0|812
g3052	1	6.98634	0.0082134	P.aristolochiaeGene07442.mrna1	Ba_B_alcinous_0002871.mrna1	XP_021202916.1|TFIIH basal transcription factor complex helicase XPD subunit|0.0|1217
g2993	1	6.98303	0.0082286	P.aristolochiaeGene07462.mrna1	Ba_B_alcinous_0002728.mrna1	XP_028037713.1|RNA polymerase II elongation factor Ell isoform X3|0.0|1256
g6223	1	6.93523	0.00845141	P.aristolochiaeGene04498.mrna1	Ba_B_alcinous_0011040.mrna1	XP_004923563.1|ER membrane protein complex subunit 1 isoform X2|0.0|1180
g6934	1	6.8899	0.00866841	P.aristolochiaeGene07881.mrna1	Ba_B_alcinous_0012840.mrna1	XP_004924338.1|uncharacterized protein LOC101740361 isoform X1|0.0|968
g3797	1	6.8751	0.0087405	P.aristolochiaeGene02394.mrna1	Ba_B_alcinous_0004697.mrna1	XP_028027881.1|guanylate cyclase 32E-like|0.0|1592
g3545	1	6.87177	0.00875681	P.aristolochiaeGene10673.mrna1	Ba_B_alcinous_0004026.mrna1	XP_021205684.1|uncharacterized protein LOC105841811 isoform X1|0.0|1206
g2658	1	6.85955	0.00881687	P.aristolochiaeGene06575.mrna1	Ba_B_alcinous_0001996.mrna1	XP_028026770.1|phosphoglycerate mutase 1|0.0|526
g3050	1	6.85282	0.00885014	P.aristolochiaeGene03021.mrna1	Ba_B_alcinous_0002866.mrna1	XP_021202911.1|A-kinase anchor protein 17A isoform X2|0.0|1327
g2399	1	6.82965	0.0089657	P.aristolochiaeGene06860.mrna1	Ba_B_alcinous_0001375.mrna1	XP_028029764.1|AT-rich interactive domain-containing protein 2 isoform X1|0.0|1875
g3817	1	6.82908	0.00896856	P.aristolochiaeGene06779.mrna1	Ba_B_alcinous_0004735.mrna1	XP_021203762.1|ribonuclease Z, mitochondrial isoform X3|0.0|2471
g6088	1	6.73163	0.00947181	P.aristolochiaeGene04635.mrna1	Ba_B_alcinous_0010738.mrna1	XP_028026259.1|ER membrane protein complex subunit 2-like|0.0|588
g2966	1	6.71283	0.00957216	P.aristolochiaeGene03070.mrna1	Ba_B_alcinous_0002681.mrna1	XP_004929635.1|alpha-tocopherol transfer protein-like|0.0|582
g2074	1	6.71191	0.0095771	P.aristolochiaeGene05851.mrna1	Ba_B_alcinous_0000665.mrna1	XP_012551572.2|uncharacterized protein LOC101736905|0.0|2296
g4790	1	6.70628	0.00960742	P.aristolochiaeGene02275.mrna1	Ba_B_alcinous_0006989.mrna1	XP_028037306.1|protein phosphatase methylesterase 1 isoform X2|0.0|831
g5166	1	6.70354	0.00962216	P.aristolochiaeGene07952.mrna1	Ba_B_alcinous_0008257.mrna1	XP_021208515.1|pikachurin|0.0|1808
g4032	1	6.70244	0.00962812	P.aristolochiaeGene04991.mrna1	Ba_B_alcinous_0005214.mrna1	XP_004927685.1|zinc finger protein Xfin|0.0|1125
g2763	1	6.69395	0.00967404	P.aristolochiaeGene03660.mrna1	Ba_B_alcinous_0002247.mrna1	XP_004928634.1|retinol dehydrogenase 11|0.0|691
g3542	1	6.67598	0.00977208	P.aristolochiaeGene01131.mrna1	Ba_B_alcinous_0004023.mrna1	XP_004921562.2|pre-mRNA-processing factor 19|0.0|1030
g7242	1	6.64424	0.00994769	P.aristolochiaeGene06999.mrna1	Ba_B_alcinous_0013728.mrna1	XP_004933932.2|lysophospholipid acyltransferase 5|0.0|988
g3112	1	6.59422	0.010231	P.aristolochiaeGene08488.mrna1	Ba_B_alcinous_0003006.mrna1	XP_028030053.1|centrosomal protein of 131 kDa|0.0|1672
g2191	1	6.58958	0.0102578	P.aristolochiaeGene08334.mrna1	Ba_B_alcinous_0000966.mrna1	FAA00644.1|TPA: putative cuticle protein|0.0|895
g4708	1	6.58399	0.01029	P.aristolochiaeGene07597.mrna1	Ba_B_alcinous_0006784.mrna1	XP_021207053.1|HEAT repeat-containing protein 5B|0.0|1993
g4104	1	6.58115	0.0103064	P.aristolochiaeGene01704.mrna1	Ba_B_alcinous_0005433.mrna1	XP_004923904.2|tripeptidyl-peptidase 2 isoform X1|0.0|2635
g6989	1	6.542	0.0105357	P.aristolochiaeGene01353.mrna1	Ba_B_alcinous_0012978.mrna1	XP_021206630.1|uncharacterized protein PFB0145c-like|0.0|1201
g5315	1	6.51102	0.0107208	P.aristolochiaeGene05524.mrna1	Ba_B_alcinous_0008969.mrna1	XP_028035873.1|tetratricopeptide repeat protein 14 homolog isoform X2|0.0|2160
g5678	1	6.50282	0.0107704	P.aristolochiaeGene11351.mrna1	Ba_B_alcinous_0009741.mrna1	XP_004931610.1|uncharacterized protein LOC101744336 isoform X2|0.0|884
g4932	1	6.48896	0.0108546	P.aristolochiaeGene09745.mrna1	Ba_B_alcinous_0007715.mrna1	XP_004923932.1|uncharacterized protein LOC101738199|1e-80|246
g2983	1	6.46947	0.0109743	P.aristolochiaeGene03062.mrna1	Ba_B_alcinous_0002703.mrna1	XP_004929628.1|ubiquitin-like modifier-activating enzyme ATG7|0.0|1422
g6322	1	6.45621	0.0110565	P.aristolochiaeGene05639.mrna1	Ba_B_alcinous_0011375.mrna1	XP_004922180.1|zinc finger protein 235|0.0|862
g4877	1	6.44839	0.0111053	P.aristolochiaeGene02541.mrna1	Ba_B_alcinous_0007590.mrna1	XP_004933190.1|CCR4-NOT transcription complex subunit 1 isoform X4|0.0|4939
g5099	1	6.41252	0.0113318	P.aristolochiaeGene09586.mrna1	Ba_B_alcinous_0008088.mrna1	XP_004924417.1|mitochondrial 2-oxoglutarate/malate carrier protein isoform X1|0.0|597
g5021	1	6.40258	0.0113955	P.aristolochiaeGene00093.mrna1	Ba_B_alcinous_0007919.mrna1	XP_004931852.2|dyslexia-associated protein KIAA0319|0.0|1195
g4572	1	6.3953	0.0114423	P.aristolochiaeGene01251.mrna1	Ba_B_alcinous_0006487.mrna1	XP_021201894.1|microtubule-associated serine/threonine-protein kinase 3 isoform X2|0.0|2917
g2503	1	6.38867	0.0114851	P.aristolochiaeGene06436.mrna1	Ba_B_alcinous_0001623.mrna1	XP_028028816.1|ataxin-2-like protein isoform X4|0.0|706
g6382	1	6.33162	0.0118604	P.aristolochiaeGene01899.mrna1	Ba_B_alcinous_0011531.mrna1	XP_004932546.1|uncharacterized protein LOC101735977 isoform X1|0.0|1902
g7101	1	6.33004	0.011871	P.aristolochiaeGene05388.mrna1	Ba_B_alcinous_0013302.mrna1	XP_004933308.1|uncharacterized protein LOC101738418|0.0|635
g6918	1	6.31386	0.0119798	P.aristolochiaeGene06140.mrna1	Ba_B_alcinous_0012785.mrna1	XP_012543900.1|histone deacetylase 6 isoform X2|0.0|1500
g5720	1	6.28887	0.0121498	P.aristolochiaeGene09093.mrna1	Ba_B_alcinous_0009865.mrna1	XP_004929440.1|N-acetylgalactosaminyltransferase 7|0.0|1056
g2998	1	6.27553	0.0122417	P.aristolochiaeGene07458.mrna1	Ba_B_alcinous_0002738.mrna1	XP_028026670.1|microfibrillar-associated protein 1|0.0|893
g7160	1	6.26301	0.0123285	P.aristolochiaeGene04960.mrna1	Ba_B_alcinous_0013480.mrna1	XP_021204504.1|LOW QUALITY PROTEIN: probable C-mannosyltransferase DPY19L1|0.0|1406
g6073	1	6.25627	0.0123754	P.aristolochiaeGene08995.mrna1	Ba_B_alcinous_0010704.mrna1	XP_004925277.1|synaptic vesicle glycoprotein 2C|0.0|1045
g2316	1	6.24871	0.0124284	P.aristolochiaeGene06931.mrna1	Ba_B_alcinous_0001216.mrna1	BAC57964.1|calreticulin|0.0|796
g6447	1	6.24117	0.0124814	P.aristolochiaeGene11593.mrna1	Ba_B_alcinous_0011706.mrna1	XP_028025905.1|tyrosine-protein phosphatase non-receptor type 11|0.0|1264
g2255	1	6.23871	0.0124987	P.aristolochiaeGene06880.mrna1	Ba_B_alcinous_0001085.mrna1	XP_021207466.1|uncharacterized protein LOC101741124 isoform X1|0.0|2133
g4326	1	6.23497	0.0125252	P.aristolochiaeGene00527.mrna1	Ba_B_alcinous_0005905.mrna1	XP_028031438.1|zinc carboxypeptidase-like|0.0|848
g6593	1	6.23394	0.0125324	P.aristolochiaeGene10293.mrna1	Ba_B_alcinous_0012063.mrna1	XP_012547180.1|lipase member H-B|0.0|672
g2893	1	6.21715	0.0126518	P.aristolochiaeGene09888.mrna1	Ba_B_alcinous_0002497.mrna1	XP_004928474.1|RE1-silencing transcription factor isoform X4|0.0|1344
g6194	1	6.20781	0.0127188	P.aristolochiaeGene08884.mrna1	Ba_B_alcinous_0010982.mrna1	XP_012545403.2|angiotensin-converting enzyme|0.0|1489
g4376	1	6.17909	0.0129268	P.aristolochiaeGene09551.mrna1	Ba_B_alcinous_0006035.mrna1	XP_028039670.1|V-type proton ATPase catalytic subunit A|0.0|1271
g4897	1	6.17468	0.0129591	P.aristolochiaeGene02725.mrna1	Ba_B_alcinous_0007640.mrna1	XP_004933421.1|transcription factor TFIIIB component B''|0.0|1637
g3693	1	6.17296	0.0129717	P.aristolochiaeGene08592.mrna1	Ba_B_alcinous_0004435.mrna1	XP_004925338.1|dysbindin protein homolog|0.0|512
g4385	1	6.08046	0.0136685	P.aristolochiaeGene09545.mrna1	Ba_B_alcinous_0006050.mrna1	XP_028026449.1|echinoderm microtubule-associated protein-like 2 isoform X2|0.0|1278
g4040	1	6.05388	0.0138758	P.aristolochiaeGene03576.mrna1	Ba_B_alcinous_0005241.mrna1	XP_012544950.1|zinc finger protein 81 isoform X1|0.0|686
g2139	1	6.02906	0.0140723	P.aristolochiaeGene08288.mrna1	Ba_B_alcinous_0000864.mrna1	XP_004924304.1|MAP kinase-interacting serine/threonine-protein kinase 1 isoform X1|0.0|515
g4531	1	6.02596	0.014097	P.aristolochiaeGene01803.mrna1	Ba_B_alcinous_0006375.mrna1	XP_004928141.1|mitochondrial 2-oxodicarboxylate carrier|0.0|633
g5900	1	6.02448	0.0141088	P.aristolochiaeGene09240.mrna1	Ba_B_alcinous_0010245.mrna1	XP_012544579.1|kinesin-like protein CG14535 isoform X2|0.0|2334
g3275	1	6.02396	0.0141129	P.aristolochiaeGene10433.mrna1	Ba_B_alcinous_0003444.mrna1	XP_021206482.1|uncharacterized protein LOC105842214|0.0|1961
g6560	1	6.01292	0.0142015	P.aristolochiaeGene00673.mrna1	Ba_B_alcinous_0011920.mrna1	NP_001040476.1|muscular protein 20|2e-132|377
g5838	1	6.00871	0.0142354	P.aristolochiaeGene09185.mrna1	Ba_B_alcinous_0010127.mrna1	XP_012545279.1|acyl-CoA desaturase isoform X1|0.0|734
g7171	1	5.99694	0.0143307	P.aristolochiaeGene03261.mrna1	Ba_B_alcinous_0013523.mrna1	XP_028027599.1|uncharacterized protein LOC114241076 isoform X1|0.0|1035
g6880	1	5.99324	0.0143608	P.aristolochiaeGene06125.mrna1	Ba_B_alcinous_0012694.mrna1	XP_012549159.2|fibrous sheath-interacting protein 2|1e-101|306
g6456	1	5.92597	0.0149193	P.aristolochiaeGene00820.mrna1	Ba_B_alcinous_0011719.mrna1	XP_028025995.1|calumenin|4e-64|206
g3156	1	5.91825	0.0149849	P.aristolochiaeGene08417.mrna1	Ba_B_alcinous_0003173.mrna1	XP_028037113.1|uncharacterized protein LOC114248161|0.0|1025
g1890	1	5.88012	0.0153128	P.aristolochiaeGene09868.mrna1	Ba_B_alcinous_0000262.mrna1	XP_004924666.1|uncharacterized protein LOC101744832 isoform X3|0.0|964
g3462	1	5.86801	0.0154185	P.aristolochiaeGene01078.mrna1	Ba_B_alcinous_0003880.mrna1	NP_001106135.1|kynurenine 3-monooxygenase|0.0|951
g5989	1	5.86688	0.0154283	P.aristolochiaeGene02648.mrna1	Ba_B_alcinous_0010471.mrna1	XP_028044223.1|adenylate cyclase type 10-like|0.0|594
g5118	1	5.85277	0.0155525	P.aristolochiaeGene00014.mrna1	Ba_B_alcinous_0008129.mrna1	XP_004927474.1|nucleosomal histone kinase 1|0.0|1055
g2944	1	5.84245	0.015644	P.aristolochiaeGene05152.mrna1	Ba_B_alcinous_0002628.mrna1	XP_004924908.1|uncharacterized protein LOC101737811 isoform X1|0.0|1933
g5564	1	5.83585	0.0157029	P.aristolochiaeGene07398.mrna1	Ba_B_alcinous_0009460.mrna1	XP_012545539.1|cyclin 3 isoform X2|0.0|1055
g5859	1	5.83437	0.0157161	P.aristolochiaeGene04895.mrna1	Ba_B_alcinous_0010163.mrna1	XP_004926568.1|leucine-rich repeat-containing protein 40 isoform X2|0.0|1153
g5870	1	5.82988	0.0157562	P.aristolochiaeGene04907.mrna1	Ba_B_alcinous_0010194.mrna1	XP_004926803.2|uncharacterized protein LOC101740191|0.0|763
g3238	1	5.81805	0.0158625	P.aristolochiaeGene01168.mrna1	Ba_B_alcinous_0003339.mrna1	XP_028032793.1|myosin-IA|0.0|1867
g1801	1	5.81011	0.0159343	P.aristolochiaeGene00219.mrna1	Ba_B_alcinous_0000064.mrna1	XP_012552847.1|zinc finger protein 729|0.0|3364
g6079	1	5.79401	0.0160809	P.aristolochiaeGene08989.mrna1	Ba_B_alcinous_0010719.mrna1	XP_004925269.1|oocyte zinc finger protein XlCOF6|0.0|1420
g2863	1	5.79283	0.0160917	P.aristolochiaeGene00362.mrna1	Ba_B_alcinous_0002432.mrna1	XP_028038713.1|integrator complex subunit 8|0.0|1831
g6266	1	5.77824	0.0162258	P.aristolochiaeGene09476.mrna1	Ba_B_alcinous_0011175.mrna1	XP_028029889.1|GTP-binding protein 2-like isoform X2|0.0|1344
g4114	1	5.75421	0.0164492	P.aristolochiaeGene06151.mrna1	Ba_B_alcinous_0005464.mrna1	XP_028040450.1|DNA-binding protein P3A2 isoform X9|0.0|993
g3628	1	5.73943	0.0165882	P.aristolochiaeGene08664.mrna1	Ba_B_alcinous_0004291.mrna1	XP_028041313.1|cytochrome c oxidase subunit 4 isoform 1, mitochondrial-like|2e-142|404
g6181	1	5.73599	0.0166207	P.aristolochiaeGene08895.mrna1	Ba_B_alcinous_0010951.mrna1	XP_021206510.1|uncharacterized protein LOC101735433|1e-110|336
g1797	1	5.72533	0.0167219	P.aristolochiaeGene00216.mrna1	Ba_B_alcinous_0000057.mrna1	XP_012552862.1|general transcription factor IIF subunit 1 isoform X1|0.0|796
g6874	1	5.70708	0.0168966	P.aristolochiaeGene06128.mrna1	Ba_B_alcinous_0012684.mrna1	XP_004930028.1|proteasome inhibitor PI31 subunit|0.0|564
g3040	1	5.68788	0.0170825	P.aristolochiaeGene03009.mrna1	Ba_B_alcinous_0002845.mrna1	XP_004929730.1|organic cation transporter protein|0.0|1103
g4261	1	5.6629	0.0173275	P.aristolochiaeGene10048.mrna1	Ba_B_alcinous_0005779.mrna1	XP_004924535.2|glucoside xylosyltransferase 1|0.0|716
g5852	1	5.66238	0.0173326	P.aristolochiaeGene09196.mrna1	Ba_B_alcinous_0010151.mrna1	XP_004926541.1|formin-2 isoform X1|0.0|2972
g2304	1	5.6529	0.0174265	P.aristolochiaeGene02505.mrna1	Ba_B_alcinous_0001196.mrna1	XP_004931987.1|phospholipase A-2-activating protein|0.0|1598
g2844	1	5.62054	0.0177511	P.aristolochiaeGene12961.mrna1	Ba_B_alcinous_0002392.mrna1	XP_004928540.1|LOW QUALITY PROTEIN: mitochondrial-processing peptidase subunit alpha|0.0|1119
g5709	1	5.58178	0.0181483	P.aristolochiaeGene09083.mrna1	Ba_B_alcinous_0009839.mrna1	NP_001296540.1|integrin alpha-PS3-like precursor|0.0|1164
g2908	1	5.57954	0.0181715	P.aristolochiaeGene09424.mrna1	Ba_B_alcinous_0002537.mrna1	XP_021202043.1|putative serine protease K12H4.7|0.0|681
g3787	1	5.57083	0.0182621	P.aristolochiaeGene06807.mrna1	Ba_B_alcinous_0004674.mrna1	XP_026725400.1|dynein heavy chain 3, axonemal|0.0|3249
g2456	1	5.56815	0.01829	P.aristolochiaeGene10777.mrna1	Ba_B_alcinous_0001515.mrna1	XP_028027791.1|transient receptor potential-gamma protein-like|0.0|2324
g7016	1	5.5609	0.0183659	P.aristolochiaeGene05296.mrna1	Ba_B_alcinous_0013044.mrna1	XP_004926019.1|uncharacterized protein LOC101736183|0.0|1307
g6034	1	5.54781	0.0185038	P.aristolochiaeGene07034.mrna1	Ba_B_alcinous_0010569.mrna1	NP_001163865.1|Translation elongation factor 2|0.0|1754
g5057	1	5.53663	0.0186225	P.aristolochiaeGene09625.mrna1	Ba_B_alcinous_0007996.mrna1	XP_004931728.1|probable ATP-dependent RNA helicase DDX46 isoform X2|0.0|2078
g6108	1	5.52031	0.0187969	P.aristolochiaeGene04625.mrna1	Ba_B_alcinous_0010763.mrna1	XP_004925285.2|protein SMG8|0.0|1699
g3832	1	5.51723	0.01883	P.aristolochiaeGene02360.mrna1	Ba_B_alcinous_0004772.mrna1	XP_012545487.1|Fanconi anemia, complementation group I isoform X1|0.0|1985
g3435	1	5.5055	0.0189568	P.aristolochiaeGene01049.mrna1	Ba_B_alcinous_0003805.mrna1	XP_012553025.1|NECAP-like protein CG9132|3e-176|493
g5746	1	5.49608	0.0190592	P.aristolochiaeGene04790.mrna1	Ba_B_alcinous_0009935.mrna1	XP_012548543.1|argonaute 2 isoform X1|0.0|2158
g5391	1	5.4911	0.0191135	P.aristolochiaeGene05536.mrna1	Ba_B_alcinous_0009110.mrna1	XP_004929303.1|uncharacterized protein LOC101743552|0.0|7652
g4370	1	5.47972	0.0192384	P.aristolochiaeGene05274.mrna1	Ba_B_alcinous_0006012.mrna1	XP_004928450.1|protein stoned-B|0.0|3428
g6251	1	5.47427	0.0192985	P.aristolochiaeGene01721.mrna1	Ba_B_alcinous_0011133.mrna1	XP_012544125.1|uncharacterized protein LOC105841339|0.0|997
g5777	1	5.4569	0.0194912	P.aristolochiaeGene04818.mrna1	Ba_B_alcinous_0009991.mrna1	XP_004929502.1|uncharacterized protein LOC101744949|3e-121|369
g3302	1	5.4507	0.0195605	P.aristolochiaeGene10481.mrna1	Ba_B_alcinous_0003525.mrna1	NP_001037076.1|C-type lectin 11 precursor|0.0|641
g6959	1	5.4294	0.0198004	P.aristolochiaeGene10924.mrna1	Ba_B_alcinous_0012924.mrna1	NP_001040207.1|protein kinase C inhibitor|1e-117|338
g7070	1	5.42574	0.019842	P.aristolochiaeGene05363.mrna1	Ba_B_alcinous_0013230.mrna1	XP_012551901.1|uncharacterized protein LOC105842585|0.0|2565
g5059	1	5.39864	0.0201524	P.aristolochiaeGene00059.mrna1	Ba_B_alcinous_0008001.mrna1	XP_004931726.2|uncharacterized protein LOC101741933|3e-130|372
g2270	1	5.38769	0.0202793	P.aristolochiaeGene06896.mrna1	Ba_B_alcinous_0001109.mrna1	XP_012550840.2|probable serine/threonine-protein kinase tsuA isoform X1|0.0|1443
g1779	1	5.3691	0.0204965	P.aristolochiaeGene00199.mrna1	Ba_B_alcinous_0000016.mrna1	XP_021202521.1|uncharacterized protein LOC101737575|0.0|783
g3504	1	5.36137	0.0205876	P.aristolochiaeGene10653.mrna1	Ba_B_alcinous_0003957.mrna1	XP_012552807.1|protein melted isoform X1|0.0|1908
g6937	1	5.30907	0.0212147	P.aristolochiaeGene03478.mrna1	Ba_B_alcinous_0012853.mrna1	XP_004924382.2|S phase cyclin A-associated protein in the endoplasmic reticulum isoform X2|0.0|3275
g2491	1	5.30767	0.0212318	P.aristolochiaeGene01194.mrna1	Ba_B_alcinous_0001591.mrna1	XP_004922821.1|charged multivesicular body protein 2a|5e-163|458
g2171	1	5.27795	0.0215972	P.aristolochiaeGene08319.mrna1	Ba_B_alcinous_0000930.mrna1	XP_004926536.1|probable tubulin polyglutamylase TTLL2|0.0|955
g7151	1	5.25837	0.0218414	P.aristolochiaeGene08122.mrna1	Ba_B_alcinous_0013457.mrna1	XP_028028408.1|WD repeat-containing protein 60 isoform X2|0.0|2112
g4006	1	5.25788	0.0218476	P.aristolochiaeGene04935.mrna1	Ba_B_alcinous_0005147.mrna1	XP_021204191.1|protein glass|2e-142|414
g3351	1	5.24896	0.0219599	P.aristolochiaeGene10518.mrna1	Ba_B_alcinous_0003646.mrna1	XP_028037912.1|heparan sulfate glucosamine 3-O-sulfotransferase 5|7e-146|421
g1775	1	5.24132	0.0220565	P.aristolochiaeGene09770.mrna1	Ba_B_alcinous_0000002.mrna1	XP_004924468.1|diamine acetyltransferase 2|5e-134|382
g5063	1	5.24101	0.0220605	P.aristolochiaeGene00058.mrna1	Ba_B_alcinous_0008007.mrna1	XP_004931720.1|pancreatic lipase-related protein 2|8e-144|414
g2789	1	5.23743	0.0221059	P.aristolochiaeGene08069.mrna1	Ba_B_alcinous_0002285.mrna1	XP_004928613.1|60 kDa SS-A/Ro ribonucleoprotein|0.0|1328
g2992	1	5.22071	0.0223194	P.aristolochiaeGene07465.mrna1	Ba_B_alcinous_0002724.mrna1	XP_028037734.1|protein Aster-B-like isoform X2|0.0|682
g2680	1	5.1806	0.0228405	P.aristolochiaeGene06600.mrna1	Ba_B_alcinous_0002053.mrna1	XP_004922782.1|coiled-coil domain-containing protein 63|0.0|689
g4884	1	5.16747	0.0230137	P.aristolochiaeGene00830.mrna1	Ba_B_alcinous_0007611.mrna1	WP_113446644.1|hypothetical protein|0.0|842
g4789	1	5.16545	0.0230405	P.aristolochiaeGene12587.mrna1	Ba_B_alcinous_0006984.mrna1	XP_004927105.1|uncharacterized protein LOC101745285|0.0|650
g2795	1	5.15878	0.0231292	P.aristolochiaeGene08074.mrna1	Ba_B_alcinous_0002296.mrna1	XP_004928606.1|protein-associating with the carboxyl-terminal domain of ezrin|0.0|1354
g2244	1	5.13145	0.0234961	P.aristolochiaeGene08365.mrna1	Ba_B_alcinous_0001064.mrna1	WP_138139622.1|hypothetical protein|0.0|702
g6121	1	5.11436	0.0237286	P.aristolochiaeGene08953.mrna1	Ba_B_alcinous_0010804.mrna1	XP_012549547.1|malate dehydrogenase isoform X1|0.0|1338
g5120	1	5.10932	0.0237976	P.aristolochiaeGene00012.mrna1	Ba_B_alcinous_0008131.mrna1	XP_012546905.1|toll-like receptor 4|0.0|1746
g7299	1	5.10178	0.0239013	P.aristolochiaeGene09031.mrna1	Ba_B_alcinous_0013866.mrna1	XP_012551512.1|uncharacterized protein LOC101745111 isoform X1|0.0|894
g5451	1	5.09632	0.0239767	P.aristolochiaeGene07299.mrna1	Ba_B_alcinous_0009229.mrna1	XP_028037345.1|carcinine transporter|0.0|1228
g2567	1	5.09618	0.0239786	P.aristolochiaeGene02044.mrna1	Ba_B_alcinous_0001777.mrna1	XP_004929032.1|beta-chimaerin|0.0|947
g3729	1	5.09271	0.0240267	P.aristolochiaeGene08630.mrna1	Ba_B_alcinous_0004491.mrna1	XP_028036723.1|heparan-alpha-glucosaminide N-acetyltransferase-like|0.0|1163
g2705	1	5.08357	0.0241536	P.aristolochiaeGene03607.mrna1	Ba_B_alcinous_0002127.mrna1	XP_021205285.1|uncharacterized protein LOC101745243|0.0|1208
g6633	1	5.03189	0.0248847	P.aristolochiaeGene00781.mrna1	Ba_B_alcinous_0012147.mrna1	XP_012545997.1|uncharacterized protein LOC101741349 isoform X4|0.0|1262
g6771	1	5.02083	0.0250442	P.aristolochiaeGene05999.mrna1	Ba_B_alcinous_0012476.mrna1	XP_021206208.1|myosin-IIIb-like isoform X2|0.0|2326
g5193	1	5.00665	0.0252502	P.aristolochiaeGene03571.mrna1	Ba_B_alcinous_0008317.mrna1	XP_028039358.1|flocculation protein FLO11|0.0|3375
g6688	1	4.99924	0.0253585	P.aristolochiaeGene05932.mrna1	Ba_B_alcinous_0012311.mrna1	XP_004932400.1|probable peroxisomal acyl-coenzyme A oxidase 1|0.0|1404
g3741	1	4.99584	0.0254083	P.aristolochiaeGene08617.mrna1	Ba_B_alcinous_0004519.mrna1	XP_012545815.1|KH domain-containing, RNA-binding, signal transduction-associated protein 2 isoform X1|0.0|712
g3959	1	4.98855	0.0255156	P.aristolochiaeGene12831.mrna1	Ba_B_alcinous_0005047.mrna1	XP_028040573.1|protein SHQ1 homolog|0.0|953
g3458	1	4.98261	0.0256033	P.aristolochiaeGene10602.mrna1	Ba_B_alcinous_0003875.mrna1	XP_004923243.1|cerebellar degeneration-related protein 2-like isoform X1|0.0|1609
g3549	1	4.97334	0.0257409	P.aristolochiaeGene01134.mrna1	Ba_B_alcinous_0004032.mrna1	NP_001182396.1|caspase Nc|0.0|635
g7138	1	4.96976	0.0257943	P.aristolochiaeGene05433.mrna1	Ba_B_alcinous_0013411.mrna1	XP_004924995.1|protein seele isoform X1|2e-180|503
g3280	1	4.9645	0.0258729	P.aristolochiaeGene00900.mrna1	Ba_B_alcinous_0003460.mrna1	XP_021206409.1|beta-1,3-glucosyltransferase isoform X1|0.0|946
g6943	1	4.90694	0.026749	P.aristolochiaeGene07871.mrna1	Ba_B_alcinous_0012868.mrna1	XP_028035355.1|nuclear-pore anchor-like isoform X2|0.0|2823
g4498	1	4.90582	0.0267663	P.aristolochiaeGene06216.mrna1	Ba_B_alcinous_0006288.mrna1	XP_028034633.1|protein FAM177A1-like|6e-96|281
g6518	1	4.89724	0.0268997	P.aristolochiaeGene10212.mrna1	Ba_B_alcinous_0011846.mrna1	XP_028042105.1|uncharacterized protein LOC114251886|8e-110|332
g2921	1	4.89218	0.0269786	P.aristolochiaeGene05131.mrna1	Ba_B_alcinous_0002566.mrna1	XP_004923733.2|zinc finger protein 35 isoform X3|0.0|1612
g4540	1	4.89054	0.0270042	P.aristolochiaeGene12524.mrna1	Ba_B_alcinous_0006387.mrna1	XP_028175509.1|ELAV-like protein 1|0.0|681
g6041	1	4.87812	0.0271993	P.aristolochiaeGene02606.mrna1	Ba_B_alcinous_0010583.mrna1	XP_004924244.1|uncharacterized protein LOC101745604 isoform X1|0.0|700
g3598	1	4.87788	0.0272031	P.aristolochiaeGene03792.mrna1	Ba_B_alcinous_0004209.mrna1	XP_028034395.1|protein slit|0.0|1707
g5127	1	4.87707	0.0272158	P.aristolochiaeGene07910.mrna1	Ba_B_alcinous_0008167.mrna1	XP_004923460.1|nuclear pore glycoprotein p62|2e-146|434
g1908	1	4.85294	0.027599	P.aristolochiaeGene05694.mrna1	Ba_B_alcinous_0000294.mrna1	XP_012550514.1|lipase member H isoform X1|0.0|602
g5750	1	4.85277	0.0276017	P.aristolochiaeGene04797.mrna1	Ba_B_alcinous_0009946.mrna1	XP_004929474.1|androgen-dependent TFPI-regulating protein|6e-128|368
g4714	1	4.84384	0.027745	P.aristolochiaeGene03172.mrna1	Ba_B_alcinous_0006794.mrna1	XP_004931297.1|uncharacterized protein LOC101739653|0.0|1053
g7443	1	4.84277	0.0277622	P.aristolochiaeGene00190.mrna1	Ba_B_alcinous_0014271.mrna1	XP_004923988.3|microsomal triglyceride transfer protein, partial|0.0|1348
g4259	1	4.80873	0.028316	P.aristolochiaeGene00476.mrna1	Ba_B_alcinous_0005777.mrna1	NP_001040454.1|ML-domain containing secreted protein precursor|3e-108|314
g3685	1	4.80811	0.028326	P.aristolochiaeGene08585.mrna1	Ba_B_alcinous_0004423.mrna1	XP_012545145.1|uncharacterized protein LOC101743023|0.0|3675
g7382	1	4.79376	0.028563	P.aristolochiaeGene07511.mrna1	Ba_B_alcinous_0014113.mrna1	NP_001037165.1|60S ribosomal protein L17 AAV34828.1 ribosomal protein L17 [Bombyx mori]|5e-137|389
g2702	1	4.77629	0.0288543	P.aristolochiaeGene03603.mrna1	Ba_B_alcinous_0002119.mrna1	XP_004928719.1|apoptosis regulatory protein Siva isoform X1|7e-107|310
g4524	1	4.75564	0.0292024	P.aristolochiaeGene01788.mrna1	Ba_B_alcinous_0006341.mrna1	XP_004928159.1|cuticle protein 16.5|8e-109|317
g4455	1	4.75414	0.0292279	P.aristolochiaeGene06295.mrna1	Ba_B_alcinous_0006190.mrna1	XP_012547698.1|homeobox protein vnd isoform X1|0.0|664
g3138	1	4.75247	0.0292563	P.aristolochiaeGene08472.mrna1	Ba_B_alcinous_0003055.mrna1	XP_028037020.1|ribonuclease P protein subunit p20|1e-105|306
g5566	1	4.73486	0.0295573	P.aristolochiaeGene07399.mrna1	Ba_B_alcinous_0009462.mrna1	XP_004933968.2|uncharacterized protein C630.12|0.0|730
g3848	1	4.73136	0.0296174	P.aristolochiaeGene06744.mrna1	Ba_B_alcinous_0004807.mrna1	XP_004921935.1|E3 ubiquitin-protein ligase ZNF598 isoform X1|0.0|1709
g6981	1	4.72883	0.0296611	P.aristolochiaeGene01358.mrna1	Ba_B_alcinous_0012967.mrna1	XP_004930730.1|importin subunit alpha-5 isoform X1|0.0|1038
g5886	1	4.71258	0.0299426	P.aristolochiaeGene09227.mrna1	Ba_B_alcinous_0010224.mrna1	XP_028034339.1|uncharacterized protein LOC114246130 isoform X1|0.0|1139
g5568	1	4.71166	0.0299587	P.aristolochiaeGene02977.mrna1	Ba_B_alcinous_0009468.mrna1	XP_004925820.1|group XV phospholipase A2|0.0|851
g2518	1	4.70575	0.0300618	P.aristolochiaeGene01981.mrna1	Ba_B_alcinous_0001654.mrna1	XP_004928949.1|somatomedin-B and thrombospondin type-1 domain-containing protein|0.0|567
g4192	1	4.70044	0.0301548	P.aristolochiaeGene09988.mrna1	Ba_B_alcinous_0005628.mrna1	NP_001037055.1|TFIIB-related factor|0.0|924
g2109	1	4.69806	0.0301968	P.aristolochiaeGene08266.mrna1	Ba_B_alcinous_0000764.mrna1	XP_028040192.1|uncharacterized protein LOC114250496|0.0|512
g3389	1	4.68333	0.0304566	P.aristolochiaeGene10540.mrna1	Ba_B_alcinous_0003716.mrna1	XP_028041208.1|nipped-B-like protein A|0.0|4057
g6888	1	4.68089	0.0304999	P.aristolochiaeGene01650.mrna1	Ba_B_alcinous_0012728.mrna1	XP_028034508.1|zinc finger protein 76-like|0.0|939
g6750	1	4.6722	0.0306546	P.aristolochiaeGene01541.mrna1	Ba_B_alcinous_0012434.mrna1	XP_021207678.1|ras-related GTP-binding protein isoform X1|0.0|793
g3570	1	4.66013	0.0308709	P.aristolochiaeGene08168.mrna1	Ba_B_alcinous_0004109.mrna1	XP_028041262.1|exportin-7-B isoform X2|0.0|1931
g5677	1	4.64538	0.0311373	P.aristolochiaeGene11346.mrna1	Ba_B_alcinous_0009740.mrna1	XP_004931685.2|carcinine transporter|0.0|1239
g5908	1	4.64471	0.0311494	P.aristolochiaeGene04932.mrna1	Ba_B_alcinous_0010260.mrna1	XP_004924720.1|uncharacterized protein LOC101741382|8e-160|449
g3961	1	4.64298	0.0311808	P.aristolochiaeGene04425.mrna1	Ba_B_alcinous_0005049.mrna1	XP_028037955.1|serine/threonine-protein kinase pelle|0.0|976
g4787	1	4.63074	0.031404	P.aristolochiaeGene06694.mrna1	Ba_B_alcinous_0006977.mrna1	XP_012550228.1|septin and tuftelin interacting protein isoform X1|0.0|633
g4295	1	4.62573	0.0314959	P.aristolochiaeGene00498.mrna1	Ba_B_alcinous_0005845.mrna1	XP_028031387.1|uncharacterized protein LOC114243933 isoform X1|0.0|2205
g4634	1	4.62049	0.0315922	P.aristolochiaeGene10844.mrna1	Ba_B_alcinous_0006598.mrna1	XP_021209323.1|solute carrier family 12 member 9 isoform X2|0.0|1677
g6762	1	4.61323	0.0317261	P.aristolochiaeGene01552.mrna1	Ba_B_alcinous_0012457.mrna1	XP_004930244.1|snurportin-1|0.0|775
g4203	1	4.58887	0.0321801	P.aristolochiaeGene09997.mrna1	Ba_B_alcinous_0005649.mrna1	XP_028040777.1|protein UBASH3A homolog isoform X1|0.0|1441
g5366	1	4.54038	0.0331042	P.aristolochiaeGene05553.mrna1	Ba_B_alcinous_0009068.mrna1	XP_004929262.1|centrosomin isoform X2|0.0|1438
g6911	1	4.53788	0.0331526	P.aristolochiaeGene01673.mrna1	Ba_B_alcinous_0012774.mrna1	XP_012549208.1|U2 snRNP-associated SURP motif-containing protein|0.0|1754
g4623	1	4.52419	0.0334188	P.aristolochiaeGene10834.mrna1	Ba_B_alcinous_0006585.mrna1	XP_004923495.1|zinc finger protein GLI2|0.0|701
g1862	1	4.51297	0.0336389	P.aristolochiaeGene00291.mrna1	Ba_B_alcinous_0000210.mrna1	XP_012544533.1|inter-alpha-trypsin inhibitor heavy chain H4 isoform X2|0.0|1828
g6785	1	4.4899	0.0340958	P.aristolochiaeGene06010.mrna1	Ba_B_alcinous_0012503.mrna1	XP_004930209.1|negative elongation factor D|0.0|1195
g3077	1	4.46554	0.0345851	P.aristolochiaeGene08516.mrna1	Ba_B_alcinous_0002928.mrna1	XP_028036000.1|uncharacterized protein LOC114247282 isoform X1|0.0|1899
g5806	1	4.45957	0.0347062	P.aristolochiaeGene04850.mrna1	Ba_B_alcinous_0010055.mrna1	XP_004925524.1|transmembrane protein 177|5e-67|213
g6791	1	4.44793	0.0349435	P.aristolochiaeGene06016.mrna1	Ba_B_alcinous_0012516.mrna1	XP_012549270.1|tudor domain-containing protein 7 isoform X1|0.0|2223
g5119	1	4.44677	0.0349673	P.aristolochiaeGene00013.mrna1	Ba_B_alcinous_0008130.mrna1	XP_012546903.1|spatzle-like protein isoform X1|0.0|969
g7296	1	4.44177	0.0350699	P.aristolochiaeGene09027.mrna1	Ba_B_alcinous_0013855.mrna1	XP_004932826.1|serine/threonine-protein kinase PRP4 homolog|0.0|1934
g6857	1	4.43611	0.0351863	P.aristolochiaeGene01626.mrna1	Ba_B_alcinous_0012649.mrna1	XP_004930096.1|T-complex-associated testis-expressed protein 1|0.0|1008
g6993	1	4.43312	0.0352481	P.aristolochiaeGene10894.mrna1	Ba_B_alcinous_0012987.mrna1	XP_012549806.1|P protein isoform X1|0.0|1391
g4558	1	4.42741	0.0353661	P.aristolochiaeGene10790.mrna1	Ba_B_alcinous_0006461.mrna1	XP_012546203.1|gamma-aminobutyric acid type B receptor subunit 2 isoform X2|0.0|2880
g2920	1	4.42601	0.0353952	P.aristolochiaeGene09431.mrna1	Ba_B_alcinous_0002563.mrna1	XP_021202012.1|pro-resilin|2e-75|230
g5367	1	4.42436	0.0354295	P.aristolochiaeGene11220.mrna1	Ba_B_alcinous_0009069.mrna1	XP_004929263.1|28S ribosomal protein S18b, mitochondrial|1e-139|396
g6972	1	4.41471	0.0356303	P.aristolochiaeGene05277.mrna1	Ba_B_alcinous_0012948.mrna1	XP_012549858.1|uncharacterized protein LOC105842300|0.0|1203
g1921	1	4.41355	0.0356546	P.aristolochiaeGene11371.mrna1	Ba_B_alcinous_0000314.mrna1	XP_028029069.1|protein cueball isoform X2|0.0|889
g3608	1	4.39755	0.0359906	P.aristolochiaeGene03802.mrna1	Ba_B_alcinous_0004221.mrna1	XP_004926351.1|uncharacterized protein LOC101746338|6e-58|185
g5393	1	4.36831	0.0366133	P.aristolochiaeGene05535.mrna1	Ba_B_alcinous_0009113.mrna1	XP_012548481.1|putative leucine-rich repeat-containing protein DDB_G0290503|0.0|1370
g4200	1	4.3614	0.036762	P.aristolochiaeGene00426.mrna1	Ba_B_alcinous_0005644.mrna1	XP_004921838.1|uncharacterized protein LOC101745117|0.0|819
g2532	1	4.34936	0.0370229	P.aristolochiaeGene06453.mrna1	Ba_B_alcinous_0001685.mrna1	XP_004928997.1|brachyurin|0.0|763
g2108	1	4.34132	0.037198	P.aristolochiaeGene08267.mrna1	Ba_B_alcinous_0000761.mrna1	XP_004924782.2|uncharacterized protein LOC101739117|4e-154|435
g3720	1	4.33164	0.0374102	P.aristolochiaeGene08609.mrna1	Ba_B_alcinous_0004476.mrna1	XP_004927648.1|glutathione synthetase isoform X2|0.0|848
g4532	1	4.32449	0.0375676	P.aristolochiaeGene06252.mrna1	Ba_B_alcinous_0006376.mrna1	XP_028037155.1|pecanex-like protein 1|0.0|4178
g3818	1	4.31626	0.0377497	P.aristolochiaeGene02368.mrna1	Ba_B_alcinous_0004736.mrna1	XP_021203756.1|LOW QUALITY PROTEIN: uncharacterized protein LOC101742325|0.0|5811
g4392	1	4.31329	0.0378157	P.aristolochiaeGene09540.mrna1	Ba_B_alcinous_0006064.mrna1	XP_028028916.1|connectin|0.0|1066
g5056	1	4.31213	0.0378416	P.aristolochiaeGene00064.mrna1	Ba_B_alcinous_0007988.mrna1	XP_021207307.1|uncharacterized protein LOC101742559|0.0|875
g7180	1	4.30407	0.0380213	P.aristolochiaeGene03229.mrna1	Ba_B_alcinous_0013545.mrna1	XP_012552955.1|WD repeat-containing protein 43|0.0|1298
g1795	1	4.30138	0.0380815	P.aristolochiaeGene00215.mrna1	Ba_B_alcinous_0000053.mrna1	XP_028039881.1|glypican-4 isoform X1|0.0|1475
g5382	1	4.27755	0.038619	P.aristolochiaeGene05541.mrna1	Ba_B_alcinous_0009093.mrna1	XP_004929281.1|integrator complex subunit 2|0.0|2304
g6483	1	4.26314	0.0389479	P.aristolochiaeGene00609.mrna1	Ba_B_alcinous_0011770.mrna1	RVE48971.1|hypothetical protein evm_006433|0.0|604
g1925	1	4.26012	0.0390173	P.aristolochiaeGene05710.mrna1	Ba_B_alcinous_0000324.mrna1	XP_028029145.1|protein FAM135A isoform X2|0.0|3797
g6386	1	4.25128	0.0392209	P.aristolochiaeGene06373.mrna1	Ba_B_alcinous_0011536.mrna1	XP_004930565.1|ras-related C3 botulinum toxin substrate 1|2e-143|406
g5230	1	4.25003	0.0392495	P.aristolochiaeGene06637.mrna1	Ba_B_alcinous_0008716.mrna1	XP_004922941.1|ATP-dependent DNA helicase DDX11|0.0|1788
g3535	1	4.24608	0.0393411	P.aristolochiaeGene10664.mrna1	Ba_B_alcinous_0004011.mrna1	XP_004921573.1|myeloid differentiation primary response protein MyD88 isoform X2|0.0|822
g2958	1	4.23618	0.0395712	P.aristolochiaeGene09458.mrna1	Ba_B_alcinous_0002658.mrna1	XP_004923113.1|nucleosomal histone kinase 1|0.0|1840
g6433	1	4.22864	0.0397472	P.aristolochiaeGene01956.mrna1	Ba_B_alcinous_0011628.mrna1	XP_028037001.1|cilia- and flagella-associated protein 52 isoform X1|0.0|1252
g3506	1	4.22569	0.0398164	P.aristolochiaeGene10651.mrna1	Ba_B_alcinous_0003960.mrna1	XP_004921601.1|LOW QUALITY PROTEIN: ATP-dependent RNA helicase DHX8|0.0|2699
g2517	1	4.22555	0.0398198	P.aristolochiaeGene06426.mrna1	Ba_B_alcinous_0001652.mrna1	NP_001037478.1|p270|0.0|3959
g3512	1	4.21689	0.0400234	P.aristolochiaeGene10647.mrna1	Ba_B_alcinous_0003967.mrna1	XP_004921598.2|fidgetin-like protein 1 isoform X1|0.0|797
g5835	1	4.1971	0.0404933	P.aristolochiaeGene09181.mrna1	Ba_B_alcinous_0010123.mrna1	XP_004925566.1|uncharacterized protein LOC101743593|7e-72|220
g6618	1	4.18669	0.0407425	P.aristolochiaeGene00758.mrna1	Ba_B_alcinous_0012110.mrna1	XP_004928116.1|WD repeat-containing protein 19 isoform X1|0.0|2808
g6198	1	4.18464	0.0407918	P.aristolochiaeGene08882.mrna1	Ba_B_alcinous_0010988.mrna1	XP_012553311.1|uncharacterized protein LOC101739351|0.0|1173
g4695	1	4.17427	0.0410422	P.aristolochiaeGene07607.mrna1	Ba_B_alcinous_0006753.mrna1	XP_028039709.1|zinc finger MYM-type protein 3|0.0|3236
g2036	1	4.17191	0.0410995	P.aristolochiaeGene05822.mrna1	Ba_B_alcinous_0000594.mrna1	AJQ30182.1|aspartate decarboxylase|0.0|1064
g6267	1	4.15553	0.0414988	P.aristolochiaeGene09473.mrna1	Ba_B_alcinous_0011179.mrna1	XP_004924222.1|4-hydroxybenzoate polyprenyltransferase, mitochondrial|0.0|821
g6249	1	4.15204	0.0415845	P.aristolochiaeGene05201.mrna1	Ba_B_alcinous_0011130.mrna1	XP_004924191.1|mitochondrial ribosome-associated GTPase 2|0.0|759
g7343	1	4.14731	0.0417008	P.aristolochiaeGene04357.mrna1	Ba_B_alcinous_0013986.mrna1	XP_012551699.1|biorientation of chromosomes in cell division protein 1-like 1 isoform X1|0.0|2370
g6640	1	4.14072	0.0418634	P.aristolochiaeGene10331.mrna1	Ba_B_alcinous_0012160.mrna1	XP_004926378.1|ribosomal RNA-processing protein 8|0.0|605
g3075	1	4.12617	0.0422247	P.aristolochiaeGene08837.mrna1	Ba_B_alcinous_0002911.mrna1	XP_004925077.1|uncharacterized protein LOC101741203|3e-154|435
g4778	1	4.12213	0.0423258	P.aristolochiaeGene02295.mrna1	Ba_B_alcinous_0006937.mrna1	XP_028025231.1|UPF0518 protein GF15501-like isoform X2|0.0|1699
g5140	1	4.11912	0.042401	P.aristolochiaeGene03508.mrna1	Ba_B_alcinous_0008195.mrna1	NP_001040124.1|exuperantia|0.0|852
g5965	1	4.1127	0.0425623	P.aristolochiaeGene02671.mrna1	Ba_B_alcinous_0010421.mrna1	XP_012549674.1|proton-coupled folate transporter isoform X1|0.0|978
g2220	1	4.10084	0.0428618	P.aristolochiaeGene04008.mrna1	Ba_B_alcinous_0001020.mrna1	NP_001166710.1|cuticular protein RR-1 motif 44 precursor|5e-89|263
g2477	1	4.09298	0.0430617	P.aristolochiaeGene10761.mrna1	Ba_B_alcinous_0001565.mrna1	PZC80743.1|hypothetical protein B5X24_HaOG213967|0.0|2058
g6558	1	4.06835	0.043694	P.aristolochiaeGene00669.mrna1	Ba_B_alcinous_0011915.mrna1	XP_004927856.1|translation initiation factor eIF-2B subunit epsilon isoform X1|0.0|1320
g4060	1	4.05787	0.0439659	P.aristolochiaeGene08202.mrna1	Ba_B_alcinous_0005309.mrna1	XP_004929815.1|UNC93-like protein|0.0|1132
g2711	1	4.05158	0.0441299	P.aristolochiaeGene03611.mrna1	Ba_B_alcinous_0002142.mrna1	XP_021205280.1|dual specificity protein phosphatase MPK-4|0.0|834
g4885	1	4.05098	0.0441457	P.aristolochiaeGene10368.mrna1	Ba_B_alcinous_0007612.mrna1	XP_028043166.1|solute carrier family 35 member B1 homolog|0.0|592
g2725	1	4.05074	0.044152	P.aristolochiaeGene08027.mrna1	Ba_B_alcinous_0002172.mrna1	XP_004928678.1|adenylate kinase 8 isoform X1|0.0|907
g6313	1	4.03647	0.0445268	P.aristolochiaeGene11287.mrna1	Ba_B_alcinous_0011336.mrna1	XP_021205101.1|LOW QUALITY PROTEIN: uncharacterized protein LOC101740083|0.0|3468
g7436	1	4.03591	0.0445416	P.aristolochiaeGene09761.mrna1	Ba_B_alcinous_0014257.mrna1	XP_004923942.1|uncharacterized protein LOC101739724|0.0|649
g4552	1	4.00083	0.0454779	P.aristolochiaeGene08194.mrna1	Ba_B_alcinous_0006448.mrna1	XP_028032739.1|uncharacterized protein LOC114244968|0.0|619
g3786	1	3.9973	0.0455732	P.aristolochiaeGene12602.mrna1	Ba_B_alcinous_0004672.mrna1	XP_028032322.1|lipase 3-like|0.0|1001
g2418	1	3.99564	0.045618	P.aristolochiaeGene02458.mrna1	Ba_B_alcinous_0001409.mrna1	XP_004925434.3|ankyrin repeat and LEM domain-containing protein 2 isoform X2|0.0|1997
g3392	1	3.98856	0.0458103	P.aristolochiaeGene01013.mrna1	Ba_B_alcinous_0003728.mrna1	XP_004924843.1|sodium-coupled monocarboxylate transporter 1 isoform X1|0.0|684
g7176	1	3.98517	0.0459024	P.aristolochiaeGene03253.mrna1	Ba_B_alcinous_0013539.mrna1	XP_004923161.1|regulator of chromosome condensation|0.0|1121
g4056	1	3.96862	0.0463559	P.aristolochiaeGene08199.mrna1	Ba_B_alcinous_0005296.mrna1	XP_004929822.2|JNK-interacting protein 1|0.0|907
g6431	1	3.96765	0.0463825	P.aristolochiaeGene01952.mrna1	Ba_B_alcinous_0011626.mrna1	XP_028036992.1|uncharacterized protein LOC114248069|0.0|1002
g5807	1	3.956	0.0467046	P.aristolochiaeGene04852.mrna1	Ba_B_alcinous_0010058.mrna1	XP_004925527.1|ATP-dependent DNA helicase Q5|0.0|2431
g4083	1	3.95491	0.0467348	P.aristolochiaeGene04191.mrna1	Ba_B_alcinous_0005368.mrna1	XP_021205744.1|photoreceptor-specific nuclear receptor|0.0|778
g6067	1	3.91709	0.0477975	P.aristolochiaeGene04651.mrna1	Ba_B_alcinous_0010685.mrna1	XP_028041732.1|peptidyl-prolyl cis-trans isomerase G-like isoform X1|0.0|731
g3382	1	3.9105	0.0479852	P.aristolochiaeGene01000.mrna1	Ba_B_alcinous_0003700.mrna1	XP_028042375.1|telomerase-binding protein EST1A-like, partial|0.0|2126
g1787	1	3.90761	0.0480679	P.aristolochiaeGene00209.mrna1	Ba_B_alcinous_0000042.mrna1	XP_028039902.1|uncharacterized protein LOC114250288|2e-167|470
g3183	1	3.90368	0.0481804	P.aristolochiaeGene08398.mrna1	Ba_B_alcinous_0003227.mrna1	XP_004932270.2|uncharacterized protein LOC101744340 isoform X1|0.0|2321
g3814	1	3.90335	0.0481899	P.aristolochiaeGene12596.mrna1	Ba_B_alcinous_0004732.mrna1	XP_004921981.1|mesencephalic astrocyte-derived neurotrophic factor homolog|5e-120|345
g6992	1	3.87695	0.0489535	P.aristolochiaeGene10897.mrna1	Ba_B_alcinous_0012985.mrna1	XP_004930759.1|uncharacterized protein LOC101739044|0.0|1281
g5075	1	3.85725	0.0495315	P.aristolochiaeGene09612.mrna1	Ba_B_alcinous_0008034.mrna1	XP_004931824.1|DNA-directed RNA polymerase, mitochondrial|0.0|2887
g5824	1	3.84685	0.0498394	P.aristolochiaeGene04870.mrna1	Ba_B_alcinous_0010104.mrna1	XP_028032458.1|WASH complex subunit 4 isoform X1|0.0|2249

## Sheet: Table S10
Supplementary Table S10. Genes highly expressed in red spots compared to black regions in P. aristolochiae. Genes with adjusted p-values below 0.01 were listed. Genes involved in NBAD synthesis and sulfate group addition were highlighted in yellow.
ID	baseMean	log2FoldChange	padj	Swiss.Prot.hit.description	FlyBase.hit.description	B..mori.hit.description
P.aristolochiaeGene06178	4705.77	8.54544	5.66e-177	RecName: Full=Larval cuticle protein LCP-17; Flags: Precursor	Cuticular protein 65Ec	cuticular protein RR-1 motif 6 precursor [Bombyx mori]
P.aristolochiaeGene00943	1091.87	5.57737	5.83e-131	RecName: Full=Sulfotransferase 1C4; Short=ST1C4; AltName: Full=Sulfotransferase 1C2; Short=SULT1C#2	Sulfotransferase 4	sulfotransferase 1C4 isoform X1 [Bombyx mori]
P.aristolochiaeGene10553	1217.5	3.9078	8.87e-113	RecName: Full=Beta-galactosidase; AltName: Full=Acid beta-galactosidase; Short=Lactase; Flags: Precursor	Ectoderm-expressed 3	beta-galactosidase isoform X1 [Bombyx mori]
P.aristolochiaeGene02501	2589.33	2.93725	1.02e-90	RecName: Full=Bifunctional 3'-phosphoadenosine 5'-phosphosulfate synthase; Short=PAPS synthase; Short=PAPSS; AltName: Full=Sulfurylase kinase; Short=SK; Includes: RecName: Full=Sulfate adenylyltransferase; AltName: Full=ATP-sulfurylase; AltName: Full=Sulfate adenylate transferase; Short=SAT; Includes: RecName: Full=Adenylyl-sulfate kinase; AltName: Full=3'-phosphoadenosine-5'-phosphosulfate synth…	PAPS synthetase	bifunctional 3'-phosphoadenosine 5'-phosphosulfate synthase isoform X1 [Bombyx mori]
P.aristolochiaeGene02047	1943.6	4.65651	3.32e-76	RecName: Full=Phospholipase A2; Short=PLA2; AltName: Full=Phosphatidylcholine 2-acylhydrolase; AltName: Allergen=Bom p 1	secretory Phospholipase A2	phospholipase A2 [Bombyx mori]
P.aristolochiaeGene05822	15584.4	3.55024	6.94e-69	RecName: Full=Cysteine sulfinic acid decarboxylase; AltName: Full=Aspartate 1-decarboxylase; AltName: Full=Cysteine-sulfinate decarboxylase; AltName: Full=Sulfinoalanine decarboxylase	black	cysteine sulfinic acid decarboxylase [Bombyx mori]
P.aristolochiaeGene01140	869.644	2.75022	8.7e-62	RecName: Full=Kielin/chordin-like protein; AltName: Full=Cysteine-rich BMP regulator 2; AltName: Full=Cysteine-rich motor neuron 2 protein; Short=CRIM-2; AltName: Full=Kielin/chordin-like protein 1; Short=KCP-1; Flags: Precursor	CG17211	uncharacterized protein LOC101735404 isoform X1 [Bombyx mori]
P.aristolochiaeGene05973	464.085	4.57946	8.12e-60	None	Odorant-binding protein 56g	antennal binding protein precursor [Bombyx mori]
P.aristolochiaeGene07289	785.829	3.06262	1.12e-59	RecName: Full=3,4-dihydroxyphenylacetaldehyde synthase; Short=DHPAA synthase	ﾎｱ methyl dopa-resistant	aromatic-L-amino-acid decarboxylase [Bombyx mori]
P.aristolochiaeGene06803	2746.57	3.722	4.66e-56	RecName: Full=Chorion peroxidase; AltName: Full=Peroxinectin-related protein; Short=Dpxt; Flags: Precursor	CG42331	uncharacterized protein LOC101744777 [Bombyx mori]
P.aristolochiaeGene02351	26484.6	12.2137	1.19e-55	RecName: Full=Glucose dehydrogenase [FAD, quinone]; Contains: RecName: Full=Glucose dehydrogenase [FAD, quinone] short protein; Flags: Precursor	CG12398	glucose dehydrogenase [FAD, quinone] [Bombyx mori]
P.aristolochiaeGene01540	1806.57	3.51817	1.17e-52	RecName: Full=Myrosinase 1; AltName: Full=Beta-glucosidase 1; AltName: Full=Beta-thioglucosidase 1; AltName: Full=Beta-thioglucosidase glucohydrolase 1; AltName: Full=Sinigrinase 1; AltName: Full=Thioglucosidase 1	CG9701	myrosinase 1 [Bombyx mori]
P.aristolochiaeGene07165	1420.54	5.78384	2.24e-52	RecName: Full=Farnesyl pyrophosphate synthase; Short=FPP synthase; Short=FPS; AltName: Full=(2E,6E)-farnesyl diphosphate synthase; AltName: Full=Dimethylallyltranstransferase; AltName: Full=Farnesyl diphosphate synthase; AltName: Full=Geranyltranstransferase	Farnesyl pyrophosphate synthase	farnesyl diphosphate synthase 3 isoform X1 [Bombyx mori]
P.aristolochiaeGene02810	10134.2	10.9272	2.66e-47	RecName: Full=Pupal cuticle protein 36; AltName: Full=MS-PCP36; Short=MsCP36; Flags: Precursor	Cuticular protein 65Eb	cuticular protein RR-1 motif 15 precursor [Bombyx mori]
P.aristolochiaeGene07226	2752.08	4.08412	2.1e-41	RecName: Full=Cuticle protein 3; Flags: Precursor	Cuticular protein 65Eb	cuticular protein RR-1 motif 17 precursor [Bombyx mori]
P.aristolochiaeGene01299	289.782	6.80823	9.11e-41	RecName: Full=Facilitated trehalose transporter Tret1-2 homolog; Short=DmTret1-2	CG4797	facilitated trehalose transporter Tret1 [Bombyx mori]
P.aristolochiaeGene05355	305.32	7.4108	5.11e-40	RecName: Full=Putative ammonium transporter 3	Ammonium transporter	putative ammonium transporter 2 [Bombyx mori]
P.aristolochiaeGene03388	528.586	3.21139	1.03e-39	RecName: Full=Organic cation transporter protein	CG6006	organic cation transporter protein isoform X1 [Bombyx mori]
P.aristolochiaeGene09812	311.341	4.57268	7.45e-39	RecName: Full=Putative beta-carotene-binding protein	CG10407	protein takeout [Bombyx mori]
P.aristolochiaeGene02726	1007.02	4.07933	3.36e-38	RecName: Full=Potassium/sodium hyperpolarization-activated cyclic nucleotide-gated channel 4	I<down>h</down> channel	potassium/sodium hyperpolarization-activated cyclic nucleotide-gated channel 2 isoform X7 [Bombyx mori]
P.aristolochiaeGene06357	1893.42	10.4867	4.13e-37	RecName: Full=Serine protease easter; Flags: Precursor	easter	melanization protease 1-like isoform X1 [Bombyx mori]
P.aristolochiaeGene09670	866.538	2.78389	2.91e-35	RecName: Full=Fatty-acid amide hydrolase 2-A	CG8839	fatty-acid amide hydrolase 2-B [Bombyx mori]
P.aristolochiaeGene01125	952.989	3.20857	3.39e-35	RecName: Full=Adhesion G-protein coupled receptor G4; AltName: Full=G-protein coupled receptor 112; Flags: Precursor	CG11318	adhesion G-protein coupled receptor G2 [Bombyx mori]
P.aristolochiaeGene11958	1570	2.45652	7.5e-35	None	None	None
P.aristolochiaeGene05556	570.624	3.58613	9.68e-35	None	CG6055	C-type lectin 4 isoform X2 [Bombyx mori]
P.aristolochiaeGene01755	3104.32	4.41668	1.39e-34	None	None	uncharacterized protein LOC110385577 [Bombyx mori]
P.aristolochiaeGene11488	7164.57	2.38462	4.19e-34	RecName: Full=Cuticle protein 19; AltName: Full=LM-ACP 19; Short=LM-19	Cuticular protein 76Bd	cuticular protein RR-2 motif 79 precursor [Bombyx mori]
P.aristolochiaeGene05298	158.505	4.22935	1.17e-32	RecName: Full=Krueppel-like factor 6; AltName: Full=Core promoter element-binding protein	CG42741	putative zinc finger and SCAN domain-containing protein 5D [Bombyx mori]
P.aristolochiaeGene02822	165.123	3.24122	1.22e-32	RecName: Full=Murinoglobulin-2; Flags: Precursor	Thioester-containing protein 2	pregnancy zone protein [Bombyx mori]
P.aristolochiaeGene03291	2531	1.91585	3.61e-32	RecName: Full=2-oxoisovalerate dehydrogenase subunit alpha, mitochondrial; AltName: Full=Branched-chain alpha-keto acid dehydrogenase E1 component alpha chain; Flags: Precursor	CG8199	2-oxoisovalerate dehydrogenase subunit alpha, mitochondrial isoform X2 [Bombyx mori]
P.aristolochiaeGene02703	154.396	3.61609	1.12e-31	None	shavenoid	uncharacterized protein LOC105842602 [Bombyx mori]
P.aristolochiaeGene05397	1590.8	2.17086	1.8e-31	RecName: Full=Aldo-keto reductase AKR2E4; AltName: Full=3-dehydroecdysone reductase; AltName: Full=Aldo-keto reductase 2E	CG10638	aldo-keto reductase AKR2E4-like [Bombyx mori]
P.aristolochiaeGene08088	304.827	3.48451	6.56e-31	RecName: Full=Protein obstructor-E; Flags: Precursor	obstructor-E	protein obstructor-E [Bombyx mori]
P.aristolochiaeGene05119	2500.58	3.77856	1.49e-30	RecName: Full=Protein stum	stumble	serine/arginine repetitive matrix protein 1 [Bombyx mori]
P.aristolochiaeGene02315	485.642	4.58441	7.22e-30	RecName: Full=Protein yellow; Flags: Precursor	yellow-d2	yellow-d isoform X1 [Bombyx mori]
P.aristolochiaeGene02678	155.487	6.3442	5.71e-27	None	None	None
P.aristolochiaeGene01303	608.196	2.05559	1.48e-26	RecName: Full=Facilitated trehalose transporter Tret1-2 homolog	Trehalose transporter 1-2	sugar transporter protein 3 isoform X1 [Bombyx mori]
P.aristolochiaeGene01366	4270.58	3.81555	4.37e-26	RecName: Full=Inactive serine protease scarface; Flags: Precursor	scarface	uncharacterized protein LOC101736544 [Bombyx mori]
P.aristolochiaeGene01754	103.301	5	2.1e-25	None	None	RNA-binding protein EWS [Bombyx mori]
P.aristolochiaeGene01583	574.716	3.05998	2.9e-25	RecName: Full=Delta and Notch-like epidermal growth factor-related receptor; AltName: Full=Brain EGF repeat-containing transmembrane protein; Flags: Precursor	weary	delta and Notch-like epidermal growth factor-related receptor isoform X1 [Bombyx mori]
P.aristolochiaeGene10899	209.172	7.73941	4.65e-25	RecName: Full=Lysosomal alpha-mannosidase; Short=Laman; AltName: Full=Lysosomal acid alpha-mannosidase; AltName: Full=Mannosidase alpha class 2B member 1; AltName: Full=Mannosidase alpha-B; Flags: Precursor	Lysosomal ﾎｱ-mannosidase II	lysosomal alpha-mannosidase [Bombyx mori]
P.aristolochiaeGene04914	581.557	1.90636	1.36e-24	RecName: Full=ATP-binding cassette sub-family G member 4	CG5853	ATP-binding cassette transporter subfamily G member Bm3 [Bombyx mori]
P.aristolochiaeGene10849	1526.73	12.7663	1.59e-24	RecName: Full=Facilitated trehalose transporter Tret1	CG4797	LOW QUALITY PROTEIN: facilitated trehalose transporter Tret1 [Bombyx mori]
P.aristolochiaeGene00275	612.903	1.81089	7.01e-24	RecName: Full=Lipase member I; Short=LIPI; AltName: Full=Cancer/testis antigen 17; Short=CT17; AltName: Full=LPD lipase; AltName: Full=Membrane-associated phosphatidic acid-selective phospholipase A1-beta; Short=mPA-PLA1 beta; Flags: Precursor	CG6847	pancreatic triacylglycerol lipase [Bombyx mori]
P.aristolochiaeGene08721	941.33	1.88629	2.22e-23	RecName: Full=Facilitated trehalose transporter Tret1; Short=PvTret1	CG10960	facilitated trehalose transporter Tret1-like [Bombyx mori]
P.aristolochiaeGene02871	1316.02	1.93524	2.96e-23	RecName: Full=Aromatic-L-amino-acid decarboxylase; Short=AADC; AltName: Full=DOPA decarboxylase; Short=DDC	Dopa decarboxylase	aromatic-L-amino-acid decarboxylase isoform X1 [Bombyx mori]
P.aristolochiaeGene09433	567.492	2.01659	7.23e-23	RecName: Full=GTP cyclohydrolase 1; AltName: Full=GTP cyclohydrolase I; Short=GTP-CH-I; AltName: Full=Protein punch	Punch	GTP cyclohydrolase I isoform A [Bombyx mori]
P.aristolochiaeGene03624	4407.86	1.44308	7.02e-22	RecName: Full=Endoplasmic reticulum chaperone BiP; AltName: Full=78 kDa glucose-regulated protein homolog; Short=GRP-78 homolog; AltName: Full=Binding-immunoglobulin protein homolog; Short=BiP; AltName: Full=Heat shock 70 kDa protein cognate 3; AltName: Full=Heat shock protein cognate 72; Flags: Precursor	Heat shock 70-kDa protein cognate 3	heat shock 70 kD protein cognate precursor [Bombyx mori]
P.aristolochiaeGene05756	88.8109	4.36191	1.08e-21	RecName: Full=Glutamate receptor ionotropic, NMDA 2B; Short=GluN2B; AltName: Full=Glutamate [NMDA] receptor subunit epsilon-2; AltName: Full=N-methyl D-aspartate receptor subtype 2B; Short=NMDAR2B; Short=NR2B; Flags: Precursor	NMDA receptor 2	glutamate receptor ionotropic, NMDA 2B [Bombyx mori]
P.aristolochiaeGene06794	333.566	2.42351	1.88e-21	RecName: Full=Trehalase; AltName: Full=Alpha,alpha-trehalase; AltName: Full=Alpha,alpha-trehalose glucohydrolase; Flags: Precursor	Trehalase	trehalase precursor [Bombyx mori]
P.aristolochiaeGene09096	581.094	1.69702	1.93e-21	RecName: Full=Sodium-dependent dopamine transporter; Short=DA transporter; Short=DAT; AltName: Full=Solute carrier family 6 member 3	bloated tubules	sodium-dependent nutrient amino acid transporter 1 [Bombyx mori]
P.aristolochiaeGene10609	1886.17	1.70812	2.27e-21	RecName: Full=15-hydroxyprostaglandin dehydrogenase [NAD(+)]; Short=15-PGDH; AltName: Full=Prostaglandin dehydrogenase 1	Photoreceptor dehydrogenase	uncharacterized protein LOC101746362 [Bombyx mori]
P.aristolochiaeGene08532	866.487	2.24055	3.86e-21	RecName: Full=Probable citrate synthase 1, mitochondrial; Flags: Precursor	knockdown	probable citrate synthase 2, mitochondrial [Bombyx mori]
P.aristolochiaeGene11748	168.544	2.57615	6.27e-21	RecName: Full=Leucine-rich repeat neuronal protein 2; AltName: Full=Glioma amplified on chromosome 1 protein; AltName: Full=Leucine-rich repeat neuronal protein 5; Flags: Precursor	Fish-lips	SLIT and NTRK-like protein 4 [Bombyx mori]
P.aristolochiaeGene10410	115.367	2.70201	9.24e-20	None	None	uncharacterized protein LOC101746861 [Bombyx mori]
P.aristolochiaeGene02069	95.8347	3.05053	1.48e-19	RecName: Full=Fatty acid-binding protein, muscle; AltName: Full=M-FABP	fatty acid binding protein	fatty acid-binding protein, muscle [Bombyx mori]
P.aristolochiaeGene09109	1687.99	1.96548	1.63e-19	RecName: Full=Cadherin-86C; Flags: Precursor	Cadherin 86C	cadherin-86C [Bombyx mori]
P.aristolochiaeGene02801	5024.36	1.78226	2.38e-19	RecName: Full=Hemocyte protein-glutamine gamma-glutamyltransferase; AltName: Full=Hemocyte transglutaminase; Short=TGase	Transglutaminase	hemocyte protein-glutamine gamma-glutamyltransferase [Bombyx mori]
P.aristolochiaeGene10375	237.794	2.16956	3.83e-19	RecName: Full=L-lactate dehydrogenase	Lactate dehydrogenase	lactate dehydrogenase [Bombyx mori]
P.aristolochiaeGene07095	557.047	7.43296	1.77e-18	None	None	None
P.aristolochiaeGene03572	683.631	2.02046	3.93e-18	RecName: Full=Aldo-keto reductase family 1 member B1; AltName: Full=Aldehyde reductase; AltName: Full=Aldose reductase; Short=AR	CG6084	aldose reductase [Bombyx mori]
P.aristolochiaeGene12395	752.945	2.49906	1.49e-17	RecName: Full=Protein lethal(2)essential for life; AltName: Full=Protein Efl21	lethal (2) essential for life	heat shock protein hsp20.8 [Bombyx mori]
P.aristolochiaeGene02052	99.1394	6.96158	3.79e-17	RecName: Full=Alpha-tocopherol transfer protein-like	CG2663	uncharacterized protein LOC101745141 [Bombyx mori]
P.aristolochiaeGene07629	144.638	2.53333	3.8e-17	RecName: Full=Transient receptor potential channel pyrexia	water witch	transient receptor potential channel pyrexia [Bombyx mori]
P.aristolochiaeGene03911	75.1841	4.06578	4.22e-17	None	None	leucine-rich repeat extensin-like protein 3 [Bombyx mori]
P.aristolochiaeGene01593	401.295	1.47975	4.65e-17	RecName: Full=Long-chain-fatty-acid--CoA ligase ACSBG2; AltName: Full=Acyl-CoA synthetase bubblegum family member 2; AltName: Full=Arachidonate--CoA ligase ACSBG2	bubblegum	very long-chain-fatty-acid--CoA ligase bubblegum isoform X4 [Bombyx mori]
P.aristolochiaeGene01139	2444.79	1.61608	9.51e-17	None	CG17127	uncharacterized protein LOC101745456 [Bombyx mori]
P.aristolochiaeGene04781	4511.89	1.28137	1.34e-16	RecName: Full=Prosaposin; AltName: Full=Proactivator polypeptide; Contains: RecName: Full=Saposin-A; Contains: RecName: Full=Saposin-B; Contains: RecName: Full=Saposin-C; Contains: RecName: Full=Saposin-D; Flags: Precursor	Saposin-related	saposin-related precursor [Bombyx mori]
P.aristolochiaeGene09632	1392.85	2.61043	3.21e-16	RecName: Full=Carboxypeptidase B	CG3108	molting fluid carboxypeptidase A precursor [Bombyx mori]
P.aristolochiaeGene09887	2147.02	2.13688	9.73e-16	RecName: Full=Aquaporin AQPAe.a	Prip	aquaporin [Bombyx mori]
P.aristolochiaeGene11985	168.845	2.18119	1.02e-15	RecName: Full=Toll-like receptor 7; Flags: Precursor	Toll-7	toll-like receptor 7 [Bombyx mori]
P.aristolochiaeGene10718	145.5	10.3365	1.64e-15	None	None	uncharacterized protein LOC105841516 isoform X2 [Bombyx mori]
P.aristolochiaeGene06931	5444.63	1.24396	2.74e-15	RecName: Full=Calreticulin; Flags: Precursor	Calreticulin	calreticulin precursor [Bombyx mori]
P.aristolochiaeGene00956	5523.02	1.36976	4.82e-15	RecName: Full=Laccase-5; AltName: Full=Benzenediol:oxygen oxidoreductase 5; AltName: Full=Diphenol oxidase 5; AltName: Full=Urishiol oxidase 5; Flags: Precursor	straw	laccase 2 precursor [Bombyx mori]
P.aristolochiaeGene09377	284.594	2.54316	5.19e-15	RecName: Full=Myrosinase 1; AltName: Full=Beta-glucosidase 1; AltName: Full=Beta-thioglucosidase 1; AltName: Full=Beta-thioglucosidase glucohydrolase 1; AltName: Full=Sinigrinase 1; AltName: Full=Thioglucosidase 1	CG9701	myrosinase 1 [Bombyx mori]
P.aristolochiaeGene06506	51.6235	5.16014	1.17e-14	RecName: Full=Luciferin 4-monooxygenase; Short=Luciferase	CG6178	luciferin 4-monooxygenase [Bombyx mori]
P.aristolochiaeGene01885	989.821	1.48618	1.86e-14	RecName: Full=Sodium-independent sulfate anion transporter; AltName: Full=Solute carrier family 26 member 11	Epidermal stripes and patches	sodium-independent sulfate anion transporter [Bombyx mori]
P.aristolochiaeGene03856	48.9921	4.86997	2.33e-14	RecName: Full=Facilitated trehalose transporter Tret1-2 homolog	Trehalose transporter 1-2	LOW QUALITY PROTEIN: facilitated trehalose transporter Tret1-2 homolog [Bombyx mori]
P.aristolochiaeGene04081	243.76	2.25583	2.71e-14	RecName: Full=Cytochrome P450 6a8; AltName: Full=CYPVIA8	Cytochrome P450-6a8	uncharacterized protein LOC101745924 [Bombyx mori]
P.aristolochiaeGene12911	908.732	1.27306	6.52e-14	RecName: Full=Tetraspanin-7; Short=Tspan-7; AltName: Full=Cell surface glycoprotein A15; AltName: Full=PE31; AltName: Full=TALLA homolog; AltName: Full=Transmembrane 4 superfamily member 2; AltName: CD_antigen=CD231	Tetraspanin 47F	CD63 antigen-like [Bombyx mori]
P.aristolochiaeGene04124	130.728	1.94507	7.91e-14	RecName: Full=Glutathione hydrolase 1 proenzyme; AltName: Full=Gamma-glutamyltransferase 1; AltName: Full=Gamma-glutamyltranspeptidase 1; Short=GGT 1; AltName: Full=Leukotriene-C4 hydrolase; AltName: CD_antigen=CD224; Contains: RecName: Full=Glutathione hydrolase 1 heavy chain; Contains: RecName: Full=Glutathione hydrolase 1 light chain; Flags: Precursor	CG4829	gamma-glutamyltranspeptidase 1 isoform X3 [Bombyx mori]
P.aristolochiaeGene00127	588.975	1.47833	8.71e-14	RecName: Full=Protein 5NUC; Includes: RecName: Full=UDP-sugar hydrolase; AltName: Full=UDP-sugar diphosphatase; AltName: Full=UDP-sugar pyrophosphatase; Includes: RecName: Full=5'-nucleotidase; Short=5'-NT; Flags: Precursor	Ecto-5'-nucleotidase 2	ecto-nucleotidase isoform X3 [Bombyx mori]
P.aristolochiaeGene07047	152.533	1.92643	9.37e-14	None	None	uncharacterized protein LOC105842244 [Bombyx mori]
P.aristolochiaeGene12954	67.5228	6.10206	1.5e-13	None	None	None
P.aristolochiaeGene12945	911.016	2.27832	1.86e-13	None	None	uncharacterized protein LOC101741814 [Bombyx mori]
P.aristolochiaeGene08914	182.084	2.551	1.91e-13	None	None	None
P.aristolochiaeGene00675	101.749	2.12423	2.51e-13	RecName: Full=LIM domain only protein 3; Short=LMO-3; AltName: Full=LIM domain only protein 1; Short=LMO-1; Short=xLMO1	Beadex	LIM domain only protein 3 [Bombyx mori]
P.aristolochiaeGene07344	110.156	1.98092	2.55e-13	RecName: Full=Whirlin; AltName: Full=Autosomal recessive deafness type 31 protein	dyschronic	whirlin [Bombyx mori]
P.aristolochiaeGene04374	85.7438	4.3861	6.25e-13	RecName: Full=Facilitated trehalose transporter Tret1	CG1208	LOW QUALITY PROTEIN: facilitated trehalose transporter Tret1-2 homolog [Bombyx mori]
P.aristolochiaeGene03129	3551.97	1.27008	6.29e-13	None	None	ataxin-2 homolog isoform X1 [Bombyx mori]
P.aristolochiaeGene03708	99.0409	7.97133	1.41e-12	RecName: Full=Cytochrome P450 6k1; AltName: Full=CYPVIK1	Cyp6g2	cytochrome P450 CYP332A1 [Bombyx mori]
P.aristolochiaeGene10955	455.745	1.60346	1.81e-12	RecName: Full=Fatty acyl-CoA reductase wat; AltName: Full=Protein waterproof	waterproof	fatty acyl-CoA reductase wat isoform X1 [Bombyx mori]
P.aristolochiaeGene10727	99.5589	2.11507	1.98e-12	RecName: Full=Probable serine hydrolase; AltName: Full=Kraken protein	kraken	probable serine hydrolase [Bombyx mori]
P.aristolochiaeGene08430	128.215	2.20203	2.3e-12	RecName: Full=Pyridoxal kinase; AltName: Full=Pyridoxine kinase	Pyridoxal kinase	pyridoxal kinase [Bombyx mori]
P.aristolochiaeGene08916	238.51	1.79581	2.63e-12	None	neyo	uncharacterized protein LOC101744039 [Bombyx mori]
P.aristolochiaeGene09112	872.238	1.18023	5.07e-12	RecName: Full=Serine protease 7; AltName: Full=Melanization protease 2; Flags: Precursor	Serine protease 7	serine protease 7 [Bombyx mori]
P.aristolochiaeGene05845	72.4824	2.68607	5.66e-12	RecName: Full=Protein FAM166B	None	protein FAM166B [Bombyx mori]
P.aristolochiaeGene09777	881.499	1.21107	6.26e-12	RecName: Full=Peroxiredoxin 1; AltName: Full=Cytosolic thioredoxin peroxidase; Short=DPx-4783; Short=DmTPx-1; AltName: Full=Thioredoxin peroxidase	thioredoxin peroxidase 1	thiol peroxiredoxin isoform X1 [Bombyx mori]
P.aristolochiaeGene09008	392.868	1.27982	7.84e-12	RecName: Full=Bestrophin-3; AltName: Full=Vitelliform macular dystrophy 2-like protein 3	Bestrophin 2	bestrophin-4 isoform X1 [Bombyx mori]
P.aristolochiaeGene02922	721.695	1.52552	8.67e-12	RecName: Full=Monocarboxylate transporter 14; Short=MCT 14; AltName: Full=Solute carrier family 16 member 14	Monocarboxylate transporter 1	monocarboxylate transporter 12 [Bombyx mori]
P.aristolochiaeGene05899	805.682	1.10886	8.99e-12	None	None	uncharacterized protein LOC101745080 isoform X4 [Bombyx mori]
P.aristolochiaeGene07785	3212.96	1.04063	9.33e-12	RecName: Full=Organic cation transporter protein	CG6126	organic cation transporter protein isoform X1 [Bombyx mori]
P.aristolochiaeGene05629	2117.62	1.09566	1.12e-11	RecName: Full=Gelsolin; Flags: Precursor	Gelsolin	LOW QUALITY PROTEIN: gelsolin [Bombyx mori]
P.aristolochiaeGene02774	56.8438	4.68313	1.48e-11	RecName: Full=Clavesin-2; AltName: Full=Retinaldehyde-binding protein 1-like 2	CG11550	clavesin-1 isoform X2 [Bombyx mori]
P.aristolochiaeGene08382	52.3803	6.49031	1.87e-11	None	None	uncharacterized protein LOC101742173 [Bombyx mori]
P.aristolochiaeGene07270	119.358	2.03132	2.27e-11	RecName: Full=Bcl-2-related ovarian killer protein	Buffy	buffy [Bombyx mori]
P.aristolochiaeGene07207	56.5207	4.03294	2.74e-11	RecName: Full=Allergen Tha p 1; AltName: Allergen=Tha p 1; Flags: Precursor	Pherokine 3	ejaculatory bulb-specific protein 3-like [Bombyx mori]
P.aristolochiaeGene12134	46.1605	3.68004	3.72e-11	None	None	None
P.aristolochiaeGene07940	138.783	1.81535	7.1e-11	RecName: Full=Phenoloxidase-activating enzyme; AltName: Full=Prophenoloxidase-activating enzyme; Contains: RecName: Full=Phenoloxidase-activating enzyme light chain; Contains: RecName: Full=Phenoloxidase-activating enzyme heavy chain; Flags: Precursor	easter	serine protease easter [Bombyx mori]
P.aristolochiaeGene03050	34.1484	4.34175	1.3e-10	RecName: Full=Small conductance calcium-activated potassium channel protein; AltName: Full=Protein SK; AltName: Full=dSK	small conductance calcium-activated potassium channel	small conductance calcium-activated potassium channel protein isoform X3 [Bombyx mori]
P.aristolochiaeGene01351	4997.43	1.1088	2e-10	RecName: Full=Carcinine transporter	CG42269	organic cation transporter protein [Bombyx mori]
P.aristolochiaeGene11912	54.082	3.50268	2e-10	None	None	None
P.aristolochiaeGene10362	63.6776	2.50806	2.45e-10	None	None	uncharacterized protein LOC110385506 [Bombyx mori]
P.aristolochiaeGene01199	2395.02	1.194	2.57e-10	RecName: Full=Phospholipid-transporting ATPase ABCA1; AltName: Full=ATP-binding cassette sub-family A member 1; AltName: Full=ATP-binding cassette transporter 1; Short=ABC-1; Short=ATP-binding cassette 1	CG34120	retinal-specific ATP-binding cassette transporter-like [Bombyx mori]
P.aristolochiaeGene05824	1922.5	1.19426	2.63e-10	RecName: Full=Collagen-like protein 6	Multiplexin	collagen alpha-1(XVIII) chain isoform X2 [Bombyx mori]
P.aristolochiaeGene10293	611.362	1.20068	2.99e-10	RecName: Full=Lipase member H-A; Flags: Precursor	CG6283	lipase member H-B [Bombyx mori]
P.aristolochiaeGene05212	464.482	2.12536	3.18e-10	RecName: Full=Organic solute transporter subunit alpha; Short=OST-alpha; AltName: Full=Solute carrier family 51 subunit alpha	CG6836	organic solute transporter alpha-like protein [Bombyx mori]
P.aristolochiaeGene08881	572.115	2.52636	3.3e-10	None	None	uncharacterized protein LOC105843010 isoform X1 [Bombyx mori]
P.aristolochiaeGene10673	163.328	1.61463	3.36e-10	None	sprite	uncharacterized protein LOC105841811 isoform X2 [Bombyx mori]
P.aristolochiaeGene09082	267.053	2.62393	5.62e-10	RecName: Full=Putative fatty acyl-CoA reductase CG5065	CG5065	putative fatty acyl-CoA reductase CG5065 [Bombyx mori]
P.aristolochiaeGene08493	263.366	1.46314	1.42e-09	RecName: Full=Membrane-bound alkaline phosphatase; Short=M-ALP; Flags: Precursor	phurba tashi	membrane-bound alkaline phosphatase-like [Bombyx mori]
P.aristolochiaeGene10186	10697.8	5.04005	1.42e-09	RecName: Full=Trypsin 5G1; Flags: Precursor	Trypsin 29F	cocoonase precursor [Bombyx mori]
P.aristolochiaeGene09255	11649.5	1.24412	1.79e-09	RecName: Full=Mycosubtilin synthase subunit C; Includes: RecName: Full=ATP-dependent serine adenylase; Short=SerA; AltName: Full=Serine activase; Includes: RecName: Full=ATP-dependent asparagine adenylase 3; Short=AsnA 3; AltName: Full=Asparagine activase 3	ebony	ebony protein [Bombyx mori]
P.aristolochiaeGene09317	132.154	3.54017	1.97e-09	RecName: Full=Cell surface glycoprotein 1; AltName: Full=Outer layer protein B; AltName: Full=S-layer protein 1; Flags: Precursor	Vajk4	cuticular protein glycine-rich 12 precursor [Bombyx mori]
P.aristolochiaeGene02938	56.962	2.23553	2.91e-09	RecName: Full=Myrosinase 1; AltName: Full=Beta-glucosidase 1; AltName: Full=Beta-thioglucosidase 1; AltName: Full=Beta-thioglucosidase glucohydrolase 1; AltName: Full=Sinigrinase 1; AltName: Full=Thioglucosidase 1	CG9701	lactase-phlorizin hydrolase [Bombyx mori]
P.aristolochiaeGene10803	203.481	1.31437	4.12e-09	RecName: Full=Zinc finger protein rotund; AltName: Full=Zinc finger protein roughened eye	rotund	zinc finger protein rotund-like isoform X1 [Bombyx mori]
P.aristolochiaeGene05898	1007.45	1.10964	4.69e-09	None	CG43340	uncharacterized protein LOC101745080 isoform X3 [Bombyx mori]
P.aristolochiaeGene10470	283.978	1.47263	6.85e-09	RecName: Full=E3 ubiquitin-protein ligase HECW2; AltName: Full=HECT, C2 and WW domain-containing protein 2; AltName: Full=HECT-type E3 ubiquitin transferase HECW2; AltName: Full=NEDD4-like E3 ubiquitin-protein ligase 2	CG42797	E3 ubiquitin-protein ligase Nedd-4 isoform X5 [Bombyx mori]
P.aristolochiaeGene12386	992.484	1.2044	7.57e-09	None	CG13003	uncharacterized protein LOC105842505 [Bombyx mori]
P.aristolochiaeGene08218	34.6732	4.83974	7.65e-09	RecName: Full=Putative fatty acyl-CoA reductase CG5065	CG30427	LOW QUALITY PROTEIN: putative fatty acyl-CoA reductase CG5065 [Bombyx mori]
P.aristolochiaeGene02481	1801.77	6.34133	8.99e-09	RecName: Full=Cuticle protein 19; AltName: Full=LM-ACP 19; Short=LM-19	Cuticular protein 66Cb	cuticular protein RR-2 motif 113 isoform X1 [Bombyx mori]
P.aristolochiaeGene05322	290.016	1.34628	1.43e-08	RecName: Full=Putative fatty acyl-CoA reductase CG8306	CG8306	putative fatty acyl-CoA reductase CG8306 [Bombyx mori]
P.aristolochiaeGene09883	733.747	0.917478	1.94e-08	RecName: Full=Fibroblast growth factor receptor 3; Short=FGFR-3; Flags: Precursor	None	uncharacterized protein LOC101741113 [Bombyx mori]
P.aristolochiaeGene02328	554.536	1.2575	2.09e-08	RecName: Full=Putative inorganic phosphate cotransporter	Dietary and metabolic glutamate transporter	putative inorganic phosphate cotransporter [Bombyx mori]
P.aristolochiaeGene02346	25.473	7.82021	2.17e-08	RecName: Full=Glucose dehydrogenase [FAD, quinone]; Contains: RecName: Full=Glucose dehydrogenase [FAD, quinone] short protein; Flags: Precursor	CG9512	glucose dehydrogenase [FAD, quinone] [Bombyx mori]
P.aristolochiaeGene01174	293.641	1.22288	2.22e-08	RecName: Full=Translocation protein SEC62; AltName: Full=Translocation protein 1; Short=TP-1	Translocation protein 1	translocation protein SEC62 isoform X2 [Bombyx mori]
P.aristolochiaeGene12596	332.269	1.19505	2.22e-08	RecName: Full=Mesencephalic astrocyte-derived neurotrophic factor homolog; AltName: Full=MANF/CDNF-like protein; Flags: Precursor	Mesencephalic astrocyte-derived neurotrophic factor	mesencephalic astrocyte-derived neurotrophic factor homolog [Bombyx mori]
P.aristolochiaeGene02702	28.7482	3.44895	2.46e-08	RecName: Full=Carbohydrate sulfotransferase 11; AltName: Full=Chondroitin 4-O-sulfotransferase 1; AltName: Full=Chondroitin 4-sulfotransferase 1; Short=C4S-1; Short=C4ST-1; Short=C4ST1	CG13937	carbohydrate sulfotransferase 11 isoform X1 [Bombyx mori]
P.aristolochiaeGene10367	182.933	1.48144	2.46e-08	RecName: Full=Alpha-tocopherol transfer protein-like	Cellular retinaldehyde binding protein	alpha-tocopherol transfer protein-like [Bombyx mori]
P.aristolochiaeGene06966	77.4786	2.54178	2.52e-08	RecName: Full=Protein vestigial	vestigial	protein vestigial [Bombyx mori]
P.aristolochiaeGene02424	68.0487	1.84483	3.3e-08	RecName: Full=Torso-like protein; Flags: Precursor	torso-like	torso-like protein isoform X3 [Bombyx mori]
P.aristolochiaeGene08516	2657.72	1.05742	5.54e-08	None	None	uncharacterized protein LOC101744165 [Bombyx mori]
P.aristolochiaeGene02489	850.364	0.882766	6.48e-08	None	GV1	uncharacterized protein LOC101745594 [Bombyx mori]
P.aristolochiaeGene11448	596.051	0.943162	8.35e-08	RecName: Full=3-phosphoinositide-dependent protein kinase 1; Short=dPDK-1; AltName: Full=Serine/threonine-protein kinase 61C; AltName: Full=dSTPK61	Phosphoinositide-dependent kinase 1	3-phosphoinositide-dependent protein kinase 1 isoform X1 [Bombyx mori]
P.aristolochiaeGene03447	340.668	1.19267	9.39e-08	RecName: Full=Organic cation transporter protein	CG7458	organic cation transporter protein isoform X2 [Bombyx mori]
P.aristolochiaeGene10893	134.881	1.39506	1.14e-07	RecName: Full=Probable multidrug resistance-associated protein lethal(2)03659; AltName: Full=Wunen region A protein	CG7627	probable multidrug resistance-associated protein lethal(2)03659 [Bombyx mori]
P.aristolochiaeGene00741	28.0648	5.55969	1.3e-07	RecName: Full=Cytochrome P450 CYP12A2; AltName: Full=CYPXIIA2	Cyp49a1	cytochrome P450 CYP12A2 isoform X1 [Bombyx mori]
P.aristolochiaeGene03504	489.903	1.90672	1.33e-07	RecName: Full=Lysozyme c-1; AltName: Full=1,4-beta-N-acetylmuramidase; Flags: Precursor	CG11159	lysozyme-like [Bombyx mori]
P.aristolochiaeGene02243	460.743	1.06684	1.49e-07	None	None	uncharacterized protein LOC105841746 [Bombyx mori]
P.aristolochiaeGene06301	838.406	1.04524	1.58e-07	RecName: Full=Deoxyribonuclease-2-alpha; AltName: Full=Acid DNase; AltName: Full=Deoxyribonuclease II alpha; Short=DNase II alpha; AltName: Full=Lysosomal DNase II; AltName: Full=R31240_2; Flags: Precursor	Deoxyribonuclease II	deoxyribonuclease-2-beta [Bombyx mori]
P.aristolochiaeGene02720	86.8038	2.50739	1.61e-07	RecName: Full=Carboxypeptidase B	CG8560	carboxypeptidase B-like precursor [Bombyx mori]
P.aristolochiaeGene04384	157.947	1.42825	1.65e-07	RecName: Full=ABC transporter G family member 20; AltName: Full=ABC transporter ABCG.20	CG33970	ABC transporter G family member 23 isoform X1 [Bombyx mori]
P.aristolochiaeGene09691	1379.38	1.06025	1.66e-07	RecName: Full=Rap1 GTPase-activating protein 1; Short=Rap1GAP; Short=Rap1GAP1	Rap GTPase activating protein 1	rap1 GTPase-activating protein 1 isoform X2 [Bombyx mori]
P.aristolochiaeGene00644	89.0287	1.67667	1.96e-07	RecName: Full=Ets DNA-binding protein pokkuri; AltName: Full=Protein anterior open; AltName: Full=Protein yan	anterior open	ets DNA-binding protein pokkuri-like [Bombyx mori]
P.aristolochiaeGene01756	26.4897	5.40985	2.02e-07	None	None	uncharacterized protein LOC101742840 [Bombyx mori]
P.aristolochiaeGene10938	6203.82	0.964271	2.08e-07	RecName: Full=Aldo-keto reductase AKR2E4; AltName: Full=3-dehydroecdysone reductase; AltName: Full=Aldo-keto reductase 2E	CG10638	aldo-keto reductase AKR2E4-like [Bombyx mori]
P.aristolochiaeGene05628	43.8624	2.24496	2.18e-07	RecName: Full=Gelsolin; Flags: Precursor	Gelsolin	gelsolin [Bombyx mori]
P.aristolochiaeGene09898	477.078	1.48522	2.35e-07	RecName: Full=Multidrug resistance-associated protein 4; AltName: Full=ATP-binding cassette sub-family C member 4; AltName: Full=MRP/cMOAT-related ABC transporter; AltName: Full=Multi-specific organic anion transporter B; Short=MOAT-B	CG5789	multidrug resistance-associated protein 4 [Bombyx mori]
P.aristolochiaeGene08999	38.8498	2.54219	2.61e-07	None	None	None
P.aristolochiaeGene04538	28.7899	3.96344	2.64e-07	RecName: Full=Protein toll; Flags: Precursor	Toll	protein toll [Bombyx mori]
P.aristolochiaeGene06896	7419.01	1.43772	2.75e-07	None	CG13643	probable serine/threonine-protein kinase tsuA isoform X1 [Bombyx mori]
P.aristolochiaeGene04324	1527.12	1.21874	3.27e-07	RecName: Full=Venom serine protease 34; Short=SP34; AltName: Allergen=Api m 7; Flags: Precursor	CG30371	venom serine protease [Bombyx mori]
P.aristolochiaeGene06060	1788.85	2.09677	3.33e-07	RecName: Full=Myrosinase 1; AltName: Full=Beta-glucosidase 1; AltName: Full=Beta-thioglucosidase 1; AltName: Full=Beta-thioglucosidase glucohydrolase 1; AltName: Full=Sinigrinase 1; AltName: Full=Thioglucosidase 1	CG9701	glucosidase precursor [Bombyx mori]
P.aristolochiaeGene11051	79.9969	1.74052	3.4e-07	RecName: Full=Homeotic protein distal-less; AltName: Full=Protein brista	Distal-less	homeotic protein distal-less isoform X3 [Bombyx mori]
P.aristolochiaeGene12594	189.268	1.91334	3.44e-07	RecName: Full=Cytokine receptor; AltName: Full=Protein domeless; Flags: Precursor	domeless	LOW QUALITY PROTEIN: cytokine receptor [Bombyx mori]
P.aristolochiaeGene10184	23.4023	4.83903	3.54e-07	RecName: Full=Tetraspanin-2A	Tetraspanin 2A	tetraspanin-2A [Bombyx mori]
P.aristolochiaeGene05210	32.6607	7.2026	3.69e-07	None	CG15020	uncharacterized protein LOC101736009 [Bombyx mori]
P.aristolochiaeGene03051	173.338	1.33855	3.78e-07	RecName: Full=SH2 domain-containing adapter protein F	heavyweight	uncharacterized protein LOC101740831 isoform X2 [Bombyx mori]
P.aristolochiaeGene04061	119.441	2.01713	4.35e-07	RecName: Full=UDP-glucuronosyltransferase 2B4; Short=UDPGT 2B4; AltName: Full=HLUG25; AltName: Full=Hyodeoxycholic acid-specific UDPGT; AltName: Full=UDPGTh-1; Flags: Precursor	UDP-glycosyltransferase family 301 member D1	UDP-glycosyltransferase UGT39B1 precursor [Bombyx mori]
P.aristolochiaeGene12728	3073.28	1.05362	4.4e-07	RecName: Full=Serine protease inhibitor 77Ba; Short=Serpin 77Ba; Flags: Precursor	Serpin 77Ba	serine protease inhibitor 32 precursor [Bombyx mori]
P.aristolochiaeGene04898	19.6991	7.4499	4.5e-07	RecName: Full=Facilitated trehalose transporter Tret1	Trehalose transporter 1-2	facilitated trehalose transporter Tret1 [Bombyx mori]
P.aristolochiaeGene02347	58.4004	2.42392	6.1e-07	RecName: Full=Glucose dehydrogenase [FAD, quinone]; Contains: RecName: Full=Glucose dehydrogenase [FAD, quinone] short protein; Flags: Precursor	CG9512	glucose dehydrogenase [FAD, quinone] [Bombyx mori]
P.aristolochiaeGene00460	175.237	2.66173	6.38e-07	RecName: Full=C-1-tetrahydrofolate synthase, cytoplasmic; Short=C1-THF synthase; Includes: RecName: Full=Methylenetetrahydrofolate dehydrogenase; Includes: RecName: Full=Methenyltetrahydrofolate cyclohydrolase; Includes: RecName: Full=Formyltetrahydrofolate synthetase	pugilist	C-1-tetrahydrofolate synthase, cytoplasmic isoform X1 [Bombyx mori]
P.aristolochiaeGene06968	2750.83	0.775279	6.74e-07	RecName: Full=Endoplasmin; AltName: Full=94 kDa glucose-regulated protein; Short=GRP-94; AltName: Full=Heat shock protein 90 kDa beta member 1; Flags: Precursor	Glycoprotein 93	endoplasmin-like precursor [Bombyx mori]
P.aristolochiaeGene06009	283.925	1.24356	6.89e-07	RecName: Full=Potassium voltage-gated channel subfamily KQT member 5; AltName: Full=KQT-like 5; AltName: Full=Potassium channel subunit alpha KvLQT5; AltName: Full=Voltage-gated potassium channel subunit Kv7.5	KCNQ potassium channel	potassium voltage-gated channel subfamily KQT member 1 isoform X1 [Bombyx mori]
P.aristolochiaeGene10185	18.8941	7.38887	7.07e-07	RecName: Full=Trypsin 5G1; Flags: Precursor	Trypsin 29F	cocoonase precursor [Bombyx mori]
P.aristolochiaeGene01564	270.185	1.05548	7.31e-07	RecName: Full=Protein takeout; Flags: Precursor	CG5867	juvenile hormone binding protein an-0147 precursor [Bombyx mori]
P.aristolochiaeGene07596	1128.78	1.51494	7.94e-07	RecName: Full=RalA-binding protein 1; Short=RalBP1; AltName: Full=76 kDa Ral-interacting protein; AltName: Full=Dinitrophenyl S-glutathione ATPase; Short=DNP-SG ATPase; AltName: Full=Ral-interacting protein 1	Ral interacting protein	ralA-binding protein 1 isoform X1 [Bombyx mori]
P.aristolochiaeGene09315	668.639	1.47334	8.48e-07	RecName: Full=MAGE-like protein 2; AltName: Full=Protein nS7	Vajk4	cuticular protein glycine-rich 13 precursor [Bombyx mori]
P.aristolochiaeGene01610	46.5533	2.02374	9.45e-07	RecName: Full=Cytochrome P450 4C1; AltName: Full=CYPIVC1	Cytochrome P450-4c3	cytochrome P450 monooxygenase Cyp4M5 [Bombyx mori]
P.aristolochiaeGene05354	2095.41	3.34408	9.58e-07	RecName: Full=Cuticle protein 1; AltName: Full=Bc-NCP1	CG8736	cuticular protein hypothetical 1 precursor [Bombyx mori]
P.aristolochiaeGene02482	39.6449	2.25824	1.17e-06	RecName: Full=Cuticle protein 8; AltName: Full=LM-ACP 8; Short=LM-8	Cuticular protein 62Bc	cuticular protein RR-2 motif 113 isoform X1 [Bombyx mori]
P.aristolochiaeGene09269	53.893	2.54836	1.18e-06	RecName: Full=Modular serine protease; Contains: RecName: Full=Modular serine protease non-catalytic chain; Contains: RecName: Full=Modular serine protease catalytic chain; Flags: Precursor	modular serine protease	LOW QUALITY PROTEIN: modular serine protease [Bombyx mori]
P.aristolochiaeGene02370	159.617	1.47505	1.19e-06	RecName: Full=WASH complex subunit 1; AltName: Full=WAS protein family homolog 1	washout	WASH complex subunit 1 [Bombyx mori]
P.aristolochiaeGene10597	77.2449	2.49864	1.23e-06	RecName: Full=Protein Tob2; AltName: Full=Protein Tob4; AltName: Full=Transducer of erbB-2 2	Transducer of ERBB2	protein Tob1 [Bombyx mori]
P.aristolochiaeGene06367	28.1935	3.09109	1.3e-06	None	CG34135	uncharacterized protein LOC101745351 [Bombyx mori]
P.aristolochiaeGene03798	450.528	1.07951	1.32e-06	RecName: Full=GILT-like protein 1; Flags: Precursor	Gamma-interferon-inducible lysosomal thiol reductase 1	lysosomal thiol reductase IP30 isoform X3 [Bombyx mori]
P.aristolochiaeGene00965	800.283	1.0677	1.5e-06	RecName: Full=Cilia- and flagella-associated protein 65; AltName: Full=Coiled-coil domain-containing protein 108	None	cilia- and flagella-associated protein 65 [Bombyx mori]
P.aristolochiaeGene09452	108.102	1.77218	1.63e-06	RecName: Full=Irregular chiasm C-roughest protein; Short=Protein IRREC; Flags: Precursor	roughest	irregular chiasm C-roughest protein [Bombyx mori]
P.aristolochiaeGene02619	2054.34	1.53766	1.64e-06	None	CG12964	alpha-protein kinase 1 [Bombyx mori]
P.aristolochiaeGene01916	362.838	1.34643	1.66e-06	RecName: Full=Short-chain specific acyl-CoA dehydrogenase, mitochondrial; Short=SCAD; AltName: Full=Butyryl-CoA dehydrogenase; Flags: Precursor	Arc42	short-chain specific acyl-CoA dehydrogenase, mitochondrial isoform X2 [Bombyx mori]
P.aristolochiaeGene05831	25.3871	6.85111	1.83e-06	None	CG13634	uncharacterized protein LOC101739514 isoform X1 [Bombyx mori]
P.aristolochiaeGene10436	842.776	3.36995	1.89e-06	None	None	cuticular protein glycine-rich 14 precursor [Bombyx mori]
P.aristolochiaeGene07784	256.794	0.969899	2.28e-06	RecName: Full=Organic cation transporter protein	CG6126	organic cation transporter protein isoform X1 [Bombyx mori]
P.aristolochiaeGene03699	85.3748	1.9092	2.32e-06	RecName: Full=Kynurenine formamidase; Short=KFA; Short=KFase; AltName: Full=Arylformamidase; AltName: Full=N-formylkynurenine formamidase; Short=FKF	Kynurenine formamidase	kynurenine formamidase isoform X1 [Bombyx mori]
P.aristolochiaeGene01778	1403.52	1.48751	2.52e-06	RecName: Full=Disheveled-associated activator of morphogenesis 2	Dishevelled Associated Activator of Morphogenesis	disheveled-associated activator of morphogenesis 1 isoform X1 [Bombyx mori]
P.aristolochiaeGene04347	19.4598	4.56494	2.61e-06	RecName: Full=DNA-directed RNA polymerase II subunit RPB1; Short=RNA polymerase II subunit B1; AltName: Full=DNA-directed RNA polymerase III largest subunit	dusky-like	uncharacterized protein LOC101738256 isoform X1 [Bombyx mori]
P.aristolochiaeGene07606	105.422	1.63454	2.65e-06	None	CG10407	uncharacterized protein LOC101740112 [Bombyx mori]
P.aristolochiaeGene03324	251.222	1.09046	2.69e-06	RecName: Full=Monocarboxylate transporter 12-B; Short=MCT 12-B; AltName: Full=Solute carrier family 16 member 12-B	CG8468	monocarboxylate transporter 7 [Bombyx mori]
P.aristolochiaeGene05560	114.489	1.37822	2.79e-06	RecName: Full=cAMP-dependent protein kinase catalytic subunit 3; AltName: Full=Protein kinase DC2	Protein kinase, cAMP-dependent, catalytic subunit 3	protein kinase DC2 [Bombyx mori]
P.aristolochiaeGene07938	19.7901	3.98791	2.79e-06	RecName: Full=Phenoloxidase-activating enzyme; AltName: Full=Prophenoloxidase-activating enzyme; Contains: RecName: Full=Phenoloxidase-activating enzyme light chain; Contains: RecName: Full=Phenoloxidase-activating enzyme heavy chain; Flags: Precursor	Melanization Protease 1	serine protease easter [Bombyx mori]
P.aristolochiaeGene02695	19.6737	3.54861	3.44e-06	RecName: Full=Proton-coupled folate transporter; AltName: Full=Heme carrier protein 1; AltName: Full=PCFT/HCP1; AltName: Full=Solute carrier family 46 member 1	CG15890	proton-coupled folate transporter [Bombyx mori]
P.aristolochiaeGene02887	72.4834	1.91528	3.54e-06	RecName: Full=Zinc transporter ZIP14; AltName: Full=Factor for adipocyte differentiation 123; Short=FAD-123; AltName: Full=Solute carrier family 39 member 14; AltName: Full=Zrt- and Irt-like protein 14; Short=ZIP-14; Flags: Precursor	Zinc/iron regulated transporter-related protein 71B	zinc transporter ZIP10 [Bombyx mori]
P.aristolochiaeGene04487	20.6629	5.07705	3.74e-06	RecName: Full=Octopamine receptor beta-1R; Short=DmOA2; Short=DmOct-beta-1R	Octopamine ﾎｲ1 receptor	octopamine receptor beta-1R [Bombyx mori]
P.aristolochiaeGene11371	149.819	1.23167	3.74e-06	RecName: Full=Protein cueball; Flags: Precursor	cueball	protein cueball [Bombyx mori]
P.aristolochiaeGene01998	242.335	1.13908	4.02e-06	RecName: Full=Prestin; AltName: Full=Solute carrier family 26 member 5	Prestin	prestin isoform X3 [Bombyx mori]
P.aristolochiaeGene07632	56.382	1.85475	4.33e-06	RecName: Full=U-scoloptoxin(01)-Cw1a; Short=U-SLPTX(01)-Cw1a; Flags: Precursor	thawb	mucin-5AC [Bombyx mori]
P.aristolochiaeGene05066	12.9564	6.84455	4.55e-06	RecName: Full=Disks large homolog 1	discs large 1	disks large homolog 2 [Bombyx mori]
P.aristolochiaeGene11497	610.28	1.08213	4.86e-06	RecName: Full=Tropomyosin-2	Tropomyosin 1	tropomyosin-2 isoform 2 [Bombyx mori]
P.aristolochiaeGene02561	125.348	1.74219	6.58e-06	RecName: Full=Proton-coupled amino acid transporter-like protein pathetic	CG43693	proton-coupled amino acid transporter-like protein pathetic isoform X1 [Bombyx mori]
P.aristolochiaeGene05377	1856.53	0.947554	6.68e-06	RecName: Full=PTB domain-containing engulfment adapter protein 1; AltName: Full=Cell death protein 6 homolog; AltName: Full=PTB domain adapter protein CED-6; AltName: Full=Protein GULP	CG4393	ced-6 protein isoform X1 [Bombyx mori]
P.aristolochiaeGene10017	6939.11	0.788804	7e-06	RecName: Full=Nose resistant to fluoxetine protein 6; Short=Protein nrf-6; Flags: Precursor	CG3106	nose resistant to fluoxetine protein 6 [Bombyx mori]
P.aristolochiaeGene05596	937.417	0.786572	7.05e-06	RecName: Full=ATP-binding cassette sub-family G member 1; AltName: Full=ATP-binding cassette transporter 8; AltName: Full=White protein homolog	ABC transporter expressed in trachea	ATP-binding cassette sub-family G member 1 [Bombyx mori]
P.aristolochiaeGene05433	452.973	1.00993	7.73e-06	RecName: Full=Protein seele; Flags: Precursor	seele	protein seele isoform X1 [Bombyx mori]
P.aristolochiaeGene12625	690.388	0.841895	7.77e-06	None	None	None
P.aristolochiaeGene04563	189.156	1.12953	8.59e-06	RecName: Full=Microtubule-associated protein tau; AltName: Full=Neurofibrillary tangle protein; AltName: Full=Paired helical filament-tau; Short=PHF-tau	tau	tau-like protein isoform X1 [Bombyx mori]
P.aristolochiaeGene01341	204.764	1.22388	9.36e-06	RecName: Full=Scavenger receptor class B member 1; Short=SRB1; AltName: Full=High density lipoprotein receptor SR-BI; AltName: Full=SR-BI	CG40006	scavenger receptor class B member 1 [Bombyx mori]
P.aristolochiaeGene08874	7394.38	1.50043	9.68e-06	RecName: Full=Trypsin-1; AltName: Full=Trypsin I	tracheal-prostasin	37-kDa protease precursor [Bombyx mori]
P.aristolochiaeGene00171	2008.81	0.861035	9.74e-06	RecName: Full=Ig-like and fibronectin type-III domain-containing protein 2; Flags: Precursor	CG17839	Ig-like and fibronectin type-III domain-containing protein 1 isoform X2 [Bombyx mori]
P.aristolochiaeGene10821	864.146	0.774059	1.05e-05	RecName: Full=Probable cation-transporting ATPase W08D2.5	anne boleyn	probable cation-transporting ATPase 13A3 [Bombyx mori]
P.aristolochiaeGene02175	36.4447	2.80373	1.15e-05	RecName: Full=Solute carrier family 22 member 13; AltName: Full=Organic cation transporter-like 3; Short=ORCTL-3	CG8654	organic cation transporter protein [Bombyx mori]
P.aristolochiaeGene06935	52.0115	2.621	1.2e-05	RecName: Full=Catalase	Catalase	catalase [Bombyx mori]
P.aristolochiaeGene02534	23.68	6.73366	1.27e-05	RecName: Full=Peroxidase; Short=DmPO; AltName: Full=Chorion peroxidase; Flags: Precursor	Peroxidase	peroxidase isoform X1 [Bombyx mori]
P.aristolochiaeGene10831	21.3266	4.63948	1.34e-05	RecName: Full=Solute carrier family 41 member 2	CG33181	solute carrier family 41 member 1 [Bombyx mori]
P.aristolochiaeGene10822	601.266	0.828423	1.37e-05	RecName: Full=Plastin-2; AltName: Full=65 kDa macrophage protein; AltName: Full=L-plastin; AltName: Full=Lymphocyte cytosolic protein 1; Short=LCP-1; AltName: Full=pp65	Fimbrin	plastin-2 [Bombyx mori]
P.aristolochiaeGene03017	175.316	1.20562	1.51e-05	RecName: Full=FAM172 family protein homolog CG10038	CG10038	protein FAM172A [Bombyx mori]
P.aristolochiaeGene12258	48.5918	1.75137	1.51e-05	RecName: Full=Microsomal glutathione S-transferase 1; Short=Microsomal GST-1; AltName: Full=Microsomal GST-I	Microsomal glutathione S-transferase-like	microsomal glutathione S-transferase 1-like [Bombyx mori]
P.aristolochiaeGene10571	17.1427	4.82011	1.58e-05	RecName: Full=Fungal protease inhibitor-1; Flags: Precursor	None	cationic peptide CP8 precursor [Bombyx mori]
P.aristolochiaeGene05935	20.9682	3.6108	1.8e-05	RecName: Full=Protein scarlet	scarlet	protein scarlet isoform X1 [Bombyx mori]
P.aristolochiaeGene00041	208.785	1.22806	1.81e-05	RecName: Full=Protein jim lovell; AltName: Full=Protein TKR; AltName: Full=Tyrosine kinase-related; Short=dTKR	jim lovell	protein jim lovell isoform X2 [Bombyx mori]
P.aristolochiaeGene04653	24.2054	3.14739	1.82e-05	None	midkine and pleiotrophin 1	pleiotrophin-like protein precursor [Bombyx mori]
P.aristolochiaeGene10844	1086.53	0.759185	2.01e-05	RecName: Full=Solute carrier family 12 member 9; AltName: Full=Cation-chloride cotransporter-interacting protein 1	CG10413	solute carrier family 12 member 9 isoform X2 [Bombyx mori]
P.aristolochiaeGene11009	36.9062	2.57355	2.09e-05	RecName: Full=Origin recognition complex subunit 4	Origin recognition complex subunit 4	origin recognition complex subunit 4 [Bombyx mori]
P.aristolochiaeGene00024	1499.98	1.01408	2.24e-05	None	CG13868	uncharacterized protein LOC101740269 [Bombyx mori]
P.aristolochiaeGene04356	11679.5	0.944458	2.24e-05	RecName: Full=Aminopeptidase N; Short=AP-N; Short=bAPN; AltName: Full=Alanyl aminopeptidase; AltName: Full=Aminopeptidase M; Short=AP-M; AltName: Full=Microsomal aminopeptidase; AltName: CD_antigen=CD13	SP1029	aminopeptidase N precursor [Bombyx mori]
P.aristolochiaeGene09542	512.894	0.865157	2.33e-05	None	None	uncharacterized protein LOC101744177 isoform X2 [Bombyx mori]
P.aristolochiaeGene03610	901.182	0.891641	2.35e-05	RecName: Full=Ecdysone-induced protein 74EF isoform B; AltName: Full=ETS-related protein E74B	Ecdysone-induced protein 74EF	transcription factor E74 [Bombyx mori]
P.aristolochiaeGene01173	130.394	1.61968	2.63e-05	RecName: Full=Coiled-coil domain-containing protein 74B	None	uncharacterized protein LOC101746896 isoform X3 [Bombyx mori]
P.aristolochiaeGene02754	2347.34	0.813819	2.88e-05	RecName: Full=Farnesyl pyrophosphate synthase; Short=FPP synthase; Short=FPS; AltName: Full=(2E,6E)-farnesyl diphosphate synthase; AltName: Full=Cholesterol-regulated 39 kDa protein; Short=CR 39; AltName: Full=Dimethylallyltranstransferase; AltName: Full=Farnesyl diphosphate synthase; AltName: Full=Geranyltranstransferase	Farnesyl pyrophosphate synthase	farnesyl diphosphate synthase 3 isoform X1 [Bombyx mori]
P.aristolochiaeGene01352	19.8148	5.53779	2.97e-05	RecName: Full=Carcinine transporter	CG42269	carcinine transporter isoform X1 [Bombyx mori]
P.aristolochiaeGene10476	71.7073	1.41064	3.25e-05	RecName: Full=SEC14-like protein 2; AltName: Full=Alpha-tocopherol-associated protein; Short=TAP; Short=bTAP	CG13893	SEC14-like protein 2 isoform X1 [Bombyx mori]
P.aristolochiaeGene02088	34.3359	2.26092	3.4e-05	RecName: Full=Peptidoglycan-recognition protein LB; Flags: Precursor	Peptidoglycan recognition protein LB	peptidoglycan-recognition protein LB [Bombyx mori]
P.aristolochiaeGene02272	93.2284	1.40384	3.86e-05	None	None	uncharacterized protein LOC101743112 [Bombyx mori]
P.aristolochiaeGene03719	253.691	1.16089	3.89e-05	None	trynity	uncharacterized protein LOC101740597 [Bombyx mori]
P.aristolochiaeGene12516	967.585	1.08756	3.94e-05	RecName: Full=Protein lethal(2)essential for life; AltName: Full=Protein Efl21	lethal (2) essential for life	alpha-crystallin B chain [Bombyx mori]
P.aristolochiaeGene09011	1001.56	0.7377	4.3e-05	RecName: Full=C-Jun-amino-terminal kinase-interacting protein 4; Short=JIP-4; Short=JNK-interacting protein 4; AltName: Full=JNK-associated leucine-zipper protein; Short=JLP; AltName: Full=JNK/SAPK-associated protein 2; Short=JSAP2; AltName: Full=Mitogen-activated protein kinase 8-interacting protein 4; AltName: Full=Sperm-associated antigen 9	sunday driver	LOW QUALITY PROTEIN: JNK-interacting protein 3 [Bombyx mori]
P.aristolochiaeGene00923	4577.28	0.826908	4.36e-05	None	None	None
P.aristolochiaeGene06176	16.401	4.78352	4.36e-05	RecName: Full=Bile salt-activated lipase; Short=BAL; AltName: Full=Bile salt-stimulated lipase; Short=BSSL; AltName: Full=Bucelipase; AltName: Full=Carboxyl ester lipase; AltName: Full=Cholesterol esterase; AltName: Full=Pancreatic lysophospholipase; AltName: Full=Sterol esterase; Flags: Precursor	CG10175	bile salt-activated lipase [Bombyx mori]
P.aristolochiaeGene02700	45.6779	2.01709	4.54e-05	None	CG7201	uncharacterized protein LOC101743244 [Bombyx mori]
P.aristolochiaeGene01984	114.197	1.20351	4.75e-05	RecName: Full=Ceramide synthase 6; Short=CerS6; AltName: Full=LAG1 longevity assurance homolog 6	schlank	ceramide synthase 5 [Bombyx mori]
P.aristolochiaeGene05692	266.19	0.962988	4.75e-05	RecName: Full=E3 ubiquitin-protein ligase RNF144A; AltName: Full=RING finger protein 144A; AltName: Full=UbcM4-interacting protein 4; AltName: Full=Ubiquitin-conjugating enzyme 7-interacting protein 4	CG33144	uncharacterized protein LOC101743046 [Bombyx mori]
P.aristolochiaeGene04180	245.514	0.981989	6e-05	RecName: Full=Protein real-time	real-time	protein real-time isoform X1 [Bombyx mori]
P.aristolochiaeGene05792	20823.9	0.697284	7.04e-05	RecName: Full=Activating transcription factor of chaperone	cryptocephal	activating transcription factor of chaperone [Bombyx mori]
P.aristolochiaeGene03741	3119.38	0.825558	7.06e-05	RecName: Full=Metal transporter CNNM2; AltName: Full=Ancient conserved domain-containing protein 2; AltName: Full=Cyclin-M2	unextended	metal transporter CNNM4 [Bombyx mori]
P.aristolochiaeGene03346	308.76	1.10169	7.32e-05	RecName: Full=Circadian clock-controlled protein; Flags: Precursor	CG10407	circadian clock-controlled protein [Bombyx mori]
P.aristolochiaeGene05006	40.4311	2.50825	7.49e-05	None	CG17364	uncharacterized protein LOC105842345 isoform X1 [Bombyx mori]
P.aristolochiaeGene06523	9.00669	6.33186	7.51e-05	None	CG9572	bm8 interacting protein 2d-4 isoform X1 [Bombyx mori]
P.aristolochiaeGene08625	99.2025	1.14445	7.65e-05	RecName: Full=NACHT and WD repeat domain-containing protein 2; AltName: Full=Leucine-rich repeat and WD repeat-containing protein KIAA1239	CG10132	uncharacterized protein LOC101738342 [Bombyx mori]
P.aristolochiaeGene02667	818.706	0.771287	7.83e-05	RecName: Full=Tyrosine-protein kinase Src42A; AltName: Full=Tyrosine-protein kinase Src41; Short=Dsrc41	Src oncogene at 42A	tyrosine-protein kinase Src42A-like isoform X1 [Bombyx mori]
P.aristolochiaeGene02256	18.7505	3.17324	8.06e-05	RecName: Full=Phospholipase A1 member A; Flags: Precursor	CG17292	pancreatic triacylglycerol lipase [Bombyx mori]
P.aristolochiaeGene07731	8.59035	6.2573	8.11e-05	RecName: Full=Fibroblast growth factor 8b; Short=FGF-8b; AltName: Full=Fibroblast growth factor 17a; Short=FGF-17a; Flags: Precursor	thisbe	uncharacterized protein LOC105842494 isoform X1 [Bombyx mori]
P.aristolochiaeGene04940	56.1287	2.21091	8.13e-05	RecName: Full=Cilia- and flagella-associated protein 58	Occludin-Related Y	cilia- and flagella-associated protein 58 [Bombyx mori]
P.aristolochiaeGene07895	69.5985	2.7396	8.29e-05	RecName: Full=Lysozyme; AltName: Full=1,4-beta-N-acetylmuramidase; Flags: Precursor	CG11159	lysozyme-like protein 1 precursor [Bombyx mori]
P.aristolochiaeGene05930	40.8486	1.93548	8.63e-05	RecName: Full=Probable peroxisomal acyl-coenzyme A oxidase 1	CG5009	probable peroxisomal acyl-coenzyme A oxidase 1 [Bombyx mori]
P.aristolochiaeGene03679	1722.68	0.693303	8.91e-05	RecName: Full=Probable Ras GTPase-activating protein	raskol	probable Ras GTPase-activating protein [Bombyx mori]
P.aristolochiaeGene09702	38.3191	1.95778	0.000101568	RecName: Full=Regulator of G-protein signaling 12; Short=RGS12	CG43707	uncharacterized protein LOC101741769 [Bombyx mori]
P.aristolochiaeGene02169	794.33	0.986328	0.000105704	RecName: Full=Bicaudal D-related protein homolog; Short=BICD-related protein homolog	CG32137	bicaudal D-related protein homolog [Bombyx mori]
P.aristolochiaeGene03330	236.748	1.00494	0.000106005	RecName: Full=Thrombin inhibitor rhodniin	CG34454	protease inhibitor 1 precursor [Bombyx mori]
P.aristolochiaeGene09411	96.146	1.76574	0.000108012	RecName: Full=Venom allergen 3; AltName: Full=Allergen Sol i III; AltName: Full=Antigen 5; Short=Ag5; AltName: Full=Cysteine-rich venom protein; Short=CRVP; AltName: Full=Venom allergen III; AltName: Allergen=Sol i 3; Flags: Precursor	CG8483	venom allergen 5 [Bombyx mori]
P.aristolochiaeGene08334	66.269	1.57909	0.000110824	None	CG34462	uncharacterized protein LOC101741297 [Bombyx mori]
P.aristolochiaeGene01040	1104.32	0.918501	0.000113985	RecName: Full=Atrial natriuretic peptide-converting enzyme; AltName: Full=Corin; AltName: Full=Low density lipoprotein receptor-related protein 4; AltName: Full=Pro-ANP-converting enzyme; Contains: RecName: Full=Atrial natriuretic peptide-converting enzyme, N-terminal propeptide; Contains: RecName: Full=Atrial natriuretic peptide-converting enzyme, activated protease fragment; Contains: RecName: …	CG1632	atrial natriuretic peptide-converting enzyme [Bombyx mori]
P.aristolochiaeGene10929	14.6786	3.48445	0.000116463	RecName: Full=Putative fatty acyl-CoA reductase CG5065	CG5065	putative fatty acyl-CoA reductase CG5065 [Bombyx mori]
P.aristolochiaeGene02948	86.7472	1.72529	0.000120749	RecName: Full=Venom serine carboxypeptidase; AltName: Allergen=Api m 9; Flags: Precursor	CG4572	venom serine carboxypeptidase-like [Bombyx mori]
P.aristolochiaeGene00606	166.465	1.10092	0.000150841	RecName: Full=Protein scalloped	scalloped	transcriptional enhancer factor TEF-1 [Bombyx mori]
P.aristolochiaeGene08893	60.4855	2.12501	0.000156821	RecName: Full=Saccharopine dehydrogenase-like oxidoreductase	Saccheropin dehydrogenase 2	saccharopine dehydrogenase-like oxidoreductase isoform X4 [Bombyx mori]
P.aristolochiaeGene03932	12.5287	5.81548	0.000169256	RecName: Full=Cardioacceleratory peptide receptor; AltName: Full=Crustacean cardioactive peptide receptor	Crustacean cardioactive peptide receptor	neuropeptide receptor A30 [Bombyx mori]
P.aristolochiaeGene10521	109.819	1.28358	0.000171821	RecName: Full=Sn1-specific diacylglycerol lipase beta; Short=DGL-beta; AltName: Full=KCCR13L	inactivation no afterpotential E	sn1-specific diacylglycerol lipase beta isoform X4 [Bombyx mori]
P.aristolochiaeGene02356	68.0537	1.33151	0.000174322	RecName: Full=Usher syndrome type-1G protein homolog; AltName: Full=Jackson shaker protein; AltName: Full=Scaffold protein containing ankyrin repeats and SAM domain	Scaffold protein containing ankyrin repeats and SAM domain	Usher syndrome type-1G protein homolog [Bombyx mori]
P.aristolochiaeGene09551	4998.29	0.567462	0.000186732	RecName: Full=V-type proton ATPase catalytic subunit A; Short=V-ATPase subunit A; AltName: Full=V-ATPase 69 kDa subunit; AltName: Full=Vacuolar proton pump subunit alpha	Vacuolar H<up>+</up> ATPase 68 kDa subunit 2	vacuolar ATP synthase catalytic subunit A [Bombyx mori]
P.aristolochiaeGene05644	63.0229	1.72173	0.00018689	RecName: Full=Tubulin beta-4 chain; AltName: Full=Beta-4-tubulin	ﾎｲ-Tubulin at 97EF	tubulin beta chain [Bombyx mori]
P.aristolochiaeGene03009	1973.51	0.614871	0.0001987	RecName: Full=Solute carrier family 22 member 1; AltName: Full=Organic cation transporter 1	CG7458	organic cation transporter protein [Bombyx mori]
P.aristolochiaeGene10485	232.148	0.846899	0.0001987	RecName: Full=Calcium release-activated calcium channel protein 1; AltName: Full=Protein orai; AltName: Full=dOrai	olf186-F	ORAI calcium release-activated calcium modulator 1 isoform A [Bombyx mori]
P.aristolochiaeGene10716	1343.02	0.725673	0.000214425	None	lethal (1) G0193	uncharacterized protein LOC101735738 isoform X2 [Bombyx mori]
P.aristolochiaeGene01483	1214.19	0.885522	0.000224032	RecName: Full=Solute carrier organic anion transporter family member 74D; AltName: Full=Ecdysone Importer; Short=EcI; AltName: Full=Organic anion transporting polypeptide 74D	Organic anion transporting polypeptide 74D	solute carrier organic anion transporter family member 2A1 isoform X1 [Bombyx mori]
P.aristolochiaeGene04201	4411.5	0.658504	0.000241465	RecName: Full=Phospholipase A2; Short=PLA2; AltName: Full=Phosphatidylcholine 2-acylhydrolase; AltName: Allergen=Bom p 1	CG3009	uncharacterized protein LOC101737302 [Bombyx mori]
P.aristolochiaeGene04034	17.5765	3.18376	0.000245993	RecName: Full=Pro-resilin; Flags: Precursor	resilin	cuticular protein hypothetical 5 precursor [Bombyx mori]
P.aristolochiaeGene05925	11.9689	5.73227	0.000248661	None	None	None
P.aristolochiaeGene03837	32635.8	0.774014	0.000256227	RecName: Full=Tyrosine 3-monooxygenase; AltName: Full=Protein Pale; AltName: Full=Tyrosine 3-hydroxylase; Short=TH	pale	tyrosine hydroxylase [Bombyx mori]
P.aristolochiaeGene01181	19.1392	3.48587	0.00025639	RecName: Full=Larval cuticle protein LCP-17; Flags: Precursor	Cuticular protein 67Fb	larval cuticle protein LCP-17 precursor [Bombyx mori]
P.aristolochiaeGene05003	4883.37	2.4544	0.000256509	RecName: Full=Tubulin alpha-1A chain; AltName: Full=Alpha-tubulin 1; AltName: Full=Tubulin alpha-1 chain; Contains: RecName: Full=Detyrosinated tubulin alpha-1A chain	ﾎｱ-Tubulin at 85E	alpha-tubulin [Bombyx mori]
P.aristolochiaeGene00957	80.1301	1.55269	0.000269815	RecName: Full=Laccase-21; AltName: Full=Benzenediol:oxygen oxidoreductase 21; AltName: Full=Diphenol oxidase 21; AltName: Full=Urishiol oxidase 21; Flags: Precursor	straw	laccase-10 [Bombyx mori]
P.aristolochiaeGene11789	878.604	0.797617	0.000278683	RecName: Full=Helix-loop-helix protein delilah; AltName: Full=Protein taxi	taxi	helix-loop-helix protein delilah [Bombyx mori]
P.aristolochiaeGene04551	40.169	1.76538	0.000292052	RecName: Full=Circadian clock-controlled protein; Flags: Precursor	CG14661	uncharacterized protein LOC105843019 [Bombyx mori]
P.aristolochiaeGene04610	1423.85	1.26944	0.000300729	None	None	None
P.aristolochiaeGene06927	581.671	0.842922	0.000314294	RecName: Full=ATP-binding cassette sub-family G member 5; AltName: Full=Sterolin-1	CG11069	ATP-binding cassette sub-family G member 5 isoform X2 [Bombyx mori]
P.aristolochiaeGene05025	11.2668	5.66039	0.000315702	RecName: Full=Tachykinin-like peptides receptor 99D; AltName: Full=Tachykinin-like receptor at 99D; AltName: Full=dTKR	Tachykinin-like receptor at 99D	neuropeptide receptor A24 isoform X2 [Bombyx mori]
P.aristolochiaeGene08198	13.8108	3.38076	0.000320766	RecName: Full=Gamma-aminobutyric acid receptor subunit beta; AltName: Full=GABA(A) receptor subunit beta; AltName: Full=MdRdl; Flags: Precursor	Resistant to dieldrin	GABA-gated chlorine channel alpha subunit precursor [Bombyx mori]
P.aristolochiaeGene10094	63.9707	1.5805	0.000328881	RecName: Full=High affinity copper uptake protein 1; AltName: Full=Copper transporter 1; Short=hCTR1; AltName: Full=Solute carrier family 31 member 1	Copper transporter 1A	copper transporter [Bombyx mori]
P.aristolochiaeGene10633	206.788	1.30459	0.000328881	RecName: Full=Nck-associated protein 5; Short=NAP-5; AltName: Full=Peripheral clock protein	None	uncharacterized protein LOC101740438 isoform X2 [Bombyx mori]
P.aristolochiaeGene09222	148.453	1.56205	0.00033327	RecName: Full=Facilitated trehalose transporter Tret1; Short=BmTRET1	Trehalose transporter 1-2	facilitated trehalose transporter Tret1 [Bombyx mori]
P.aristolochiaeGene03796	152.755	1.02092	0.000349544	RecName: Full=Serine protease snake; Flags: Precursor	snake	serine protease HP21 precursor [Bombyx mori]
P.aristolochiaeGene03112	89.4802	1.19539	0.000377051	RecName: Full=Chondroitin sulfate synthase 1; AltName: Full=Chondroitin glucuronyltransferase 1; AltName: Full=Chondroitin synthase 1; Short=ChSy-1; AltName: Full=Glucuronosyl-N-acetylgalactosaminyl-proteoglycan 4-beta-N-acetylgalactosaminyltransferase 1; AltName: Full=N-acetylgalactosaminyl-proteoglycan 3-beta-glucuronosyltransferase 1; AltName: Full=N-acetylgalactosaminyltransferase 1	CG9220	chondroitin sulfate synthase 1 [Bombyx mori]
P.aristolochiaeGene05048	712.841	0.896155	0.000380518	RecName: Full=A disintegrin and metalloproteinase with thrombospondin motifs 3; Short=ADAM-TS 3; Short=ADAM-TS3; Short=ADAMTS-3; AltName: Full=Procollagen II N-proteinase; Short=PC II-NP; AltName: Full=Procollagen II amino propeptide-processing enzyme; Flags: Precursor	ADAM metallopeptidase with thrombospondin type 1 motif A	A disintegrin and metalloproteinase with thrombospondin motifs 1 precursor [Bombyx mori]
P.aristolochiaeGene04896	1568.09	1.0159	0.000387759	None	CG17111	uncharacterized protein LOC101747119 isoform X2 [Bombyx mori]
P.aristolochiaeGene12495	552.436	0.696372	0.000453747	RecName: Full=Mucolipin-3; AltName: Full=Transient receptor potential channel mucolipin 3; Short=TRPML3	Transient receptor potential cation channel, mucolipin	mucolipin-3 [Bombyx mori]
P.aristolochiaeGene04165	16.7197	4.82848	0.000477469	RecName: Full=Facilitated trehalose transporter Tret1; Short=AmTRET1	CG4797	facilitated trehalose transporter Tret1 [Bombyx mori]
P.aristolochiaeGene03566	408.45	0.899978	0.000498016	RecName: Full=Juvenile hormone epoxide hydrolase; Short=bommo-JHEH	Juvenile hormone epoxide hydrolase 3	juvenile hormone epoxide hydrolase precursor [Bombyx mori]
P.aristolochiaeGene05251	29.937	2.87414	0.00050893	None	None	uncharacterized protein LOC101738605 [Bombyx mori]
P.aristolochiaeGene09513	108.989	1.001	0.00050893	RecName: Full=G-protein coupled receptor moody	moody	G-protein coupled receptor moody isoform X1 [Bombyx mori]
P.aristolochiaeGene05148	60.4933	1.45714	0.000509163	RecName: Full=Titin; AltName: Full=Connectin	sidestep VIII	uncharacterized protein LOC105842638 [Bombyx mori]
P.aristolochiaeGene02305	287.281	0.900718	0.000538966	RecName: Full=Katanin p60 ATPase-containing subunit A-like 1; Short=Katanin p60 subunit A-like 1; AltName: Full=p60 katanin-like 1	Katanin 60	katanin p60 ATPase-containing subunit A-like 1 [Bombyx mori]
P.aristolochiaeGene01581	924.098	0.675492	0.000568333	RecName: Full=Sphingomyelin phosphodiesterase; AltName: Full=Acid sphingomyelinase; Short=ASMase; Flags: Precursor	CG3376	sphingomyelin phosphodiesterase isoform X1 [Bombyx mori]
P.aristolochiaeGene11641	384.156	0.840401	0.000574549	RecName: Full=Nuclear factor interleukin-3-regulated protein; AltName: Full=E4 promoter-binding protein 4	vrille	nuclear factor interleukin-3-regulated protein [Bombyx mori]
P.aristolochiaeGene12166	83.1217	1.24494	0.000574757	RecName: Full=Leucine-rich repeat-containing protein 4B; AltName: Full=Netrin-G3 ligand; Short=NGL-3; Flags: Precursor	kekkon 1	Noki protein [Bombyx mori]
P.aristolochiaeGene11228	394.904	0.985449	0.000596828	RecName: Full=Long-chain fatty acid transport protein 4; Short=FATP-4; Short=Fatty acid transport protein 4; AltName: Full=Solute carrier family 27 member 4	Fatty acid transport protein 1	fatty acid transport protein [Bombyx mori]
P.aristolochiaeGene11388	140.538	0.914548	0.000625229	RecName: Full=Peptide methionine sulfoxide reductase; AltName: Full=Ecdysone-induced protein 28/29 kDa; AltName: Full=Methionine-S-sulfoxide reductase; AltName: Full=Peptide-methionine (S)-S-oxide reductase	Ecdysone-induced protein 28/29kD	methionine sulfoxide reductase [Bombyx mori]
P.aristolochiaeGene01918	2275.17	0.974331	0.000648418	RecName: Full=BAG domain-containing protein Samui	starvin	BAG domain-containing protein Samui isoform X1 [Bombyx mori]
P.aristolochiaeGene00163	84.8067	1.19517	0.000687734	RecName: Full=Sodium-coupled neutral amino acid transporter 9 homolog	None	sodium-coupled neutral amino acid transporter 9 homolog [Bombyx mori]
P.aristolochiaeGene04139	353.135	1.04711	0.000710277	RecName: Full=Switch-associated protein 70; Short=SWAP-70	toutatis	differentially expressed in FDCP 6, partial [Bombyx mori]
P.aristolochiaeGene09934	350.853	1.55549	0.000711193	RecName: Full=Neurexin-1; AltName: Full=Neurexin I-alpha; AltName: Full=Neurexin-1-alpha; Flags: Precursor	Neurexin 1	neurexin-1 isoform X2 [Bombyx mori]
P.aristolochiaeGene08043	50.8525	1.53542	0.000751161	RecName: Full=Teneurin-3; Short=Ten-3; AltName: Full=Protein Odd Oz/ten-m homolog 3; AltName: Full=Tenascin-M3; Short=Ten-m3; AltName: Full=Teneurin transmembrane protein 3	None	tenascin [Bombyx mori]
P.aristolochiaeGene01236	1737.67	0.705476	0.000752626	RecName: Full=T-complex protein 11-like protein 1	CG16721	T-complex protein 11-like protein 1 [Bombyx mori]
P.aristolochiaeGene07021	37.9364	1.86684	0.000804642	RecName: Full=Protein amalgam; Flags: Precursor	defective proboscis extension response 12	hemicentin-2 [Bombyx mori]
P.aristolochiaeGene02558	121.048	1.0592	0.000814939	RecName: Full=Phytanoyl-CoA dioxygenase domain-containing protein 1	CG14688	phytanoyl-CoA dioxygenase domain-containing protein 1 [Bombyx mori]
P.aristolochiaeGene03184	154.446	0.884505	0.000886435	None	None	uncharacterized protein LOC101736728 [Bombyx mori]
P.aristolochiaeGene11214	10.5494	5.56342	0.000902633	RecName: Full=Sodium/hydrogen exchanger 9B2; AltName: Full=NHA-oc; AltName: Full=Na(+)/H(+) exchanger NHA2; AltName: Full=Na(+)/H(+) exchanger-like domain-containing protein 2; Short=NHE domain-containing protein 2; AltName: Full=Soditlum/hydrogen exchanger-like domain-containing protein 2; AltName: Full=Solute carrier family 9 subfamily B member 2	Na<up>+</up>/H<up>+</up> hydrogen antiporter 1	sodium/hydrogen exchanger 9B2 isoform X1 [Bombyx mori]
P.aristolochiaeGene04006	13.6477	4.00886	0.000929752	RecName: Full=Larval cuticle protein 16/17; Flags: Precursor	Cuticular protein 49Ae	cuticular protein RR-1 motif 46 precursor [Bombyx mori]
P.aristolochiaeGene04495	112.651	1.01509	0.000929752	None	beaten path IIa	uncharacterized protein LOC101736261, partial [Bombyx mori]
P.aristolochiaeGene02223	60.8839	1.45617	0.000953529	RecName: Full=Forkhead box protein O	forkhead box, sub-group O	fkhr [Bombyx mori]
P.aristolochiaeGene00762	35.0952	1.64914	0.00097071	RecName: Full=Proton-coupled amino acid transporter-like protein pathetic	CG8785	proton-coupled amino acid transporter-like protein CG1139 isoform X1 [Bombyx mori]
P.aristolochiaeGene02636	428.949	0.960255	0.00108193	RecName: Full=Ejaculatory bulb-specific protein 3; AltName: Full=Ejaculatory bulb-specific protein III; AltName: Full=PEB-meIII; AltName: Full=PEBmelIII; Flags: Precursor	Ejaculatory bulb protein III	chemosensory protein 9 isoform X1 [Bombyx mori]
P.aristolochiaeGene12100	133.016	0.875149	0.0011663	RecName: Full=Protein DENND6B; AltName: Full=DENN domain-containing protein 6B	CG3309	protein DENND6A [Bombyx mori]
P.aristolochiaeGene06299	304.171	0.789505	0.00116779	RecName: Full=Protein TIS11; AltName: Full=dTIS11	Tis11 zinc finger protein	protein TIS11 isoform X1 [Bombyx mori]
P.aristolochiaeGene11481	9.79962	5.42954	0.00119363	RecName: Full=Cuticle protein 19; AltName: Full=LM-ACP 19; Short=LM-19	CG34461	cuticular protein RR-2 motif 87 precursor [Bombyx mori]
P.aristolochiaeGene09675	1400.12	0.600856	0.00120443	RecName: Full=Uncharacterized transporter slc-17.2	CG9864	uncharacterized transporter slc-17.2 [Bombyx mori]
P.aristolochiaeGene06932	128.744	1.16696	0.00122488	RecName: Full=ATP-binding cassette sub-family D member 3; AltName: Full=70 kDa peroxisomal membrane protein; Short=PMP70	Peroxisomal Membrane Protein 70 kDa	ATP-binding cassette sub-family D member 3 [Bombyx mori]
P.aristolochiaeGene08324	34.9852	2.09098	0.00134092	RecName: Full=LIM domain-binding protein 3; AltName: Full=Protein cypher; AltName: Full=Z-band alternatively spliced PDZ-motif protein	Z band alternatively spliced PDZ-motif protein 66	PDZ and LIM domain protein 3 isoform X6 [Bombyx mori]
P.aristolochiaeGene09697	1715.35	0.565089	0.00141413	None	CG31676	uncharacterized protein LOC101743136 [Bombyx mori]
P.aristolochiaeGene02568	219.172	0.856681	0.00148031	RecName: Full=Nostrin; AltName: Full=BM247 homolog; AltName: Full=Nitric oxide synthase traffic inducer; AltName: Full=Nitric oxide synthase trafficker; AltName: Full=eNOS-trafficking inducer	Nostrin	nostrin isoform X1 [Bombyx mori]
P.aristolochiaeGene07636	17.6364	2.40116	0.00148142	RecName: Full=Homeobox protein ceh-9	NK7.1	homeobox protein ceh-24 [Bombyx mori]
P.aristolochiaeGene09517	198.583	0.859847	0.00157452	RecName: Full=Fasciculation and elongation protein zeta-2; AltName: Full=Zygin II; AltName: Full=Zygin-2	Uncoordinated 76	fasciculation and elongation protein zeta-2 [Bombyx mori]
P.aristolochiaeGene12912	82.9803	1.11148	0.00162055	RecName: Full=Tetraspanin-33; Short=Tspan-33; AltName: Full=Penumbra; Short=hPen; AltName: Full=Proerythroblast new membrane	Tetraspanin 47F	uncharacterized protein LOC101736086 [Bombyx mori]
P.aristolochiaeGene12296	565.198	0.621306	0.00163028	None	None	GATA zinc finger domain-containing protein 14 [Bombyx mori]
P.aristolochiaeGene09341	134.18	1.15446	0.00167586	None	None	uncharacterized protein LOC101736201 isoform X2 [Bombyx mori]
P.aristolochiaeGene03351	34.4401	2.38791	0.00172804	RecName: Full=Juvenile hormone-binding protein; Flags: Precursor	None	juvenile hormone-binding protein [Bombyx mori]
P.aristolochiaeGene12176	240.037	0.737366	0.00172804	RecName: Full=4,5-DOPA dioxygenase extradiol	None	extradiol ring-cleavage dioxygenase [Bombyx mori]
P.aristolochiaeGene01613	126.861	1.03459	0.00173547	RecName: Full=Enteropeptidase; AltName: Full=Enterokinase; AltName: Full=Serine protease 7; AltName: Full=Transmembrane protease serine 15; Contains: RecName: Full=Enteropeptidase non-catalytic heavy chain; Contains: RecName: Full=Enteropeptidase catalytic light chain; Flags: Precursor	Corin	LOW QUALITY PROTEIN: uncharacterized protein LOC101737507 [Bombyx mori]
P.aristolochiaeGene06478	65.4607	1.51597	0.00174797	RecName: Full=Melanopsin; AltName: Full=Opsin-4	CG12290	fructose-bisphosphate aldolase isoform X1 [Bombyx mori]
P.aristolochiaeGene08047	392.925	0.697026	0.00175921	None	CG8180	uncharacterized protein LOC101741494 [Bombyx mori]
P.aristolochiaeGene01433	14.6922	2.93394	0.00192103	RecName: Full=Cytochrome b5; Short=CYTB5	Cytochrome b5	cytochrome b5 [Bombyx mori]
P.aristolochiaeGene09274	5.41729	5.58481	0.00196898	RecName: Full=Transferrin; Flags: Precursor	Transferrin 3	transferrin [Bombyx mori]
P.aristolochiaeGene11235	6589.62	0.783793	0.00199072	RecName: Full=Venom dipeptidyl peptidase 4; AltName: Full=Venom dipeptidyl peptidase IV; AltName: Allergen=Ves v 3; Flags: Precursor	CG11034	venom dipeptidyl peptidase 4-like [Bombyx mori]
P.aristolochiaeGene10855	29.8171	2.48776	0.00199168	RecName: Full=Facilitated trehalose transporter Tret1-2 homolog; Short=DmTret1-2	Trehalose transporter 1-2	facilitated trehalose transporter Tret1 [Bombyx mori]
P.aristolochiaeGene01304	123.55	1.4525	0.00200656	RecName: Full=Facilitated trehalose transporter Tret1; Short=BmTRET1	CG4797	facilitated trehalose transporter Tret1-like [Bombyx mori]
P.aristolochiaeGene11422	191.945	0.842263	0.00200996	RecName: Full=Ganglioside-induced differentiation-associated protein 1; Short=GDAP1	Gdap1	ganglioside-induced differentiation-associated-protein [Bombyx mori]
P.aristolochiaeGene01325	14.5324	2.57618	0.0020488	RecName: Full=Paternally-expressed gene 3 protein	pericardin	collagen alpha-1(I) chain [Bombyx mori]
P.aristolochiaeGene10164	168.706	0.956011	0.0020488	RecName: Full=Monocarboxylate transporter 13; Short=MCT 13; AltName: Full=Solute carrier family 16 member 13	hermes	uncharacterized protein LOC101743059 [Bombyx mori]
P.aristolochiaeGene04542	49.1521	1.50475	0.00207775	RecName: Full=Glutathione S-transferase D7; AltName: Full=Aggst1-7; AltName: Full=GST class-theta; AltName: Full=Gst1-beta	Glutathione S transferase D11	glutathione S-transferase delta 1 [Bombyx mori]
P.aristolochiaeGene02361	32665.4	0.537281	0.00209889	RecName: Full=Actin-5C; Flags: Precursor	Actin 5C	actin, cytoplasmic A4 [Bombyx mori]
P.aristolochiaeGene01088	269.147	0.885553	0.0021069	RecName: Full=E3 ubiquitin-protein ligase TRIM37; AltName: Full=Mulibrey nanism protein; AltName: Full=RING-type E3 ubiquitin transferase TRIM37; AltName: Full=Tripartite motif-containing protein 37	None	uncharacterized protein LOC101744303 isoform X2 [Bombyx mori]
P.aristolochiaeGene05071	318.486	0.854458	0.00212159	RecName: Full=Zinc finger MIZ domain-containing protein 1; AltName: Full=PIAS-like protein Zimp10; AltName: Full=Retinoic acid-induced protein 17	tonalli	zinc finger MIZ domain-containing protein 1 isoform X2 [Bombyx mori]
P.aristolochiaeGene02082	214.065	3.87266	0.00213554	RecName: Full=Glucose dehydrogenase [FAD, quinone]; Contains: RecName: Full=Glucose dehydrogenase [FAD, quinone] short protein; Flags: Precursor	Glucose dehydrogenase	glucose dehydrogenase [FAD, quinone] [Bombyx mori]
P.aristolochiaeGene07559	2154.81	0.573368	0.00213554	RecName: Full=Regucalcin; Short=RC; AltName: Full=Gluconolactonase; Short=GNL; AltName: Full=Senescence marker protein 30; Short=SMP-30	Senescence marker protein-30	regucalcin [Bombyx mori]
P.aristolochiaeGene00719	303.291	0.816506	0.00215312	RecName: Full=Adenylate cyclase type 9; AltName: Full=ATP pyrophosphate-lyase 9; AltName: Full=Adenylate cyclase type IX; AltName: Full=Adenylyl cyclase 9; Short=AC9; AltName: Full=Adenylyl cyclase type 10; Short=ACTP10	Adenylyl cyclase 13E	LOW QUALITY PROTEIN: adenylate cyclase type 9 [Bombyx mori]
P.aristolochiaeGene01149	65.6709	1.29943	0.00217769	RecName: Full=Putative inorganic phosphate cotransporter	Picot	inorganic phosphate co-transporter isoform X2 [Bombyx mori]
P.aristolochiaeGene05927	894.291	0.539323	0.00219514	RecName: Full=Protein disulfide-isomerase A6; AltName: Full=Calcium-binding protein 1; Short=CaBP1; AltName: Full=Protein disulfide isomerase P5; AltName: Full=Thioredoxin domain-containing protein 7; Flags: Precursor	calcium-binding protein 1	protein disulfide-isomerase A6 homolog [Bombyx mori]
P.aristolochiaeGene12672	4530.04	0.543175	0.00229726	RecName: Full=Protein disconnected	disco-related	zinc finger protein basonuclin-2 [Bombyx mori]
P.aristolochiaeGene07205	1606.18	1.07349	0.00238148	RecName: Full=Thrombospondin-3b; Short=Thbs3b; Flags: Precursor	Thrombospondin	LOW QUALITY PROTEIN: cartilage oligomeric matrix protein [Bombyx mori]
P.aristolochiaeGene11891	252.054	0.939459	0.00261748	RecName: Full=Uroporphyrinogen-III synthase; Short=UROIIIS; Short=UROS; AltName: Full=Hydroxymethylbilane hydrolyase [cyclizing]; AltName: Full=Uroporphyrinogen-III cosynthase	Uroporphyrinogen III synthase 1	uroporphyrinogen-III synthase [Bombyx mori]
P.aristolochiaeGene02745	375.988	0.702383	0.00264906	RecName: Full=UDP-glucose 4-epimerase; AltName: Full=Galactowaldenase; AltName: Full=UDP-N-acetylglucosamine 4-epimerase; Short=UDP-GlcNAc 4-epimerase; AltName: Full=UDP-galactosamine 4-epimerase; Short=UDP-GalNAc 4-epimerase; AltName: Full=UDP-galactose 4-epimerase	UDP-galactose 4'-epimerase	UDP-glucose 4-epimerase [Bombyx mori]
P.aristolochiaeGene02434	252.235	0.822765	0.00266913	None	CG13698	uncharacterized protein LOC101744019 isoform X2 [Bombyx mori]
P.aristolochiaeGene10154	32.1228	1.51585	0.00268591	RecName: Full=L-dopachrome tautomerase yellow-f; Flags: Precursor	yellow-f	L-dopachrome tautomerase yellow-f-like [Bombyx mori]
P.aristolochiaeGene01734	121.348	1.0715	0.00290929	RecName: Full=Transmembrane protein fend; AltName: Full=Protein forked end; Flags: Precursor	forked end	uncharacterized protein LOC101746296 [Bombyx mori]
P.aristolochiaeGene01037	1715.23	0.703623	0.00307466	RecName: Full=Canalicular multispecific organic anion transporter 2; AltName: Full=ATP-binding cassette sub-family C member 3; AltName: Full=Multidrug resistance-associated protein 3	Sulfonylurea receptor	ATP-binding cassette sub-family C member Sur isoform X1 [Bombyx mori]
P.aristolochiaeGene06428	82.5626	1.06822	0.00314735	RecName: Full=Serine protease gd; AltName: Full=Protein gastrulation defective; Flags: Precursor	CG31326	limulus clotting factor C isoform X2 [Bombyx mori]
P.aristolochiaeGene02444	217.434	0.834566	0.00315048	RecName: Full=Facilitated trehalose transporter Tret1; Short=PvTret1	CG1213	facilitated trehalose transporter Tret1-like [Bombyx mori]
P.aristolochiaeGene11215	50.9238	2.55046	0.00337298	RecName: Full=Sodium/hydrogen exchanger 9B2; AltName: Full=Na(+)/H(+) exchanger NHA2; AltName: Full=Na(+)/H(+) exchanger-like domain-containing protein 2; Short=NHE domain-containing protein 2; AltName: Full=Sodium/hydrogen exchanger-like domain-containing protein 2; AltName: Full=Solute carrier family 9 subfamily B member 2	Na<up>+</up>/H<up>+</up> hydrogen antiporter 1	sodium/hydrogen exchanger 9B2 isoform X1 [Bombyx mori]
P.aristolochiaeGene05566	129.289	0.961062	0.00360544	RecName: Full=Alpha-tocopherol transfer protein-like	CG33514	alpha-tocopherol transfer protein-like isoform X1 [Bombyx mori]
P.aristolochiaeGene07192	8.11672	5.15133	0.0037058	RecName: Full=Retrovirus-related Pol polyprotein from transposon 412; Includes: RecName: Full=Protease; Includes: RecName: Full=Reverse transcriptase; Includes: RecName: Full=Endonuclease	None	uncharacterized protein LOC101738890 [Bombyx mori]
P.aristolochiaeGene09547	56.5462	1.24125	0.00379362	RecName: Full=Ninjurin-1; AltName: Full=Nerve injury-induced protein 1	Ninjurin A	uncharacterized protein LOC101745185, partial [Bombyx mori]
P.aristolochiaeGene00137	111.729	0.917447	0.00385327	RecName: Full=Beta-1,4-N-acetylgalactosaminyltransferase bre-4; AltName: Full=Bacillus thuringiensis toxin-resistant protein 4; Short=Bt toxin-resistant protein 4; AltName: Full=Beta-4-GalNAcT	ﾎｲ1,4-N-acetylgalactosaminyltransferase A	glycosyltransferase precursor [Bombyx mori]
P.aristolochiaeGene06112	29.6084	2.79446	0.00392371	RecName: Full=Ornithine aminotransferase, mitochondrial; AltName: Full=Ornithine--oxo-acid aminotransferase; Flags: Precursor	Ornithine aminotransferase precursor	ornithine aminotransferase, mitochondrial [Bombyx mori]
P.aristolochiaeGene00322	9323.74	0.682549	0.00396337	RecName: Full=Filamin-A; Short=FLN-A; AltName: Full=Actin-binding protein 280; Short=ABP-280; AltName: Full=Alpha-filamin; AltName: Full=Endothelial actin-binding protein; AltName: Full=Filamin-1; AltName: Full=Non-muscle filamin	jitterbug	filamin-A isoform X1 [Bombyx mori]
P.aristolochiaeGene04229	662.567	0.579762	0.00401072	RecName: Full=A disintegrin and metalloproteinase with thrombospondin motifs 16; Short=ADAM-TS 16; Short=ADAM-TS16; Short=ADAMTS-16; Flags: Precursor	sol narae	A disintegrin and metalloproteinase with thrombospondin motifs like precursor [Bombyx mori]
P.aristolochiaeGene01511	90.3832	1.30357	0.00412229	RecName: Full=Seroin; AltName: Full=Silk 23 kDa glycoprotein; Flags: Precursor	None	seroin-like [Bombyx mori]
P.aristolochiaeGene06348	110.198	1.04763	0.00412229	RecName: Full=Inward rectifier potassium channel 2; AltName: Full=Inward rectifier K(+) channel Kir2.1; Short=IRK-1; AltName: Full=Potassium channel, inwardly rectifying subfamily J member 2	Inwardly rectifying potassium channel 1	G protein-activated inward rectifier potassium channel 3 isoform X1 [Bombyx mori]
P.aristolochiaeGene10836	46.1723	1.46724	0.00415737	RecName: Full=Trehalase; AltName: Full=Alpha,alpha-trehalase; AltName: Full=Alpha,alpha-trehalose glucohydrolase; Flags: Precursor	Trehalase	trehalase-2 precursor [Bombyx mori]
P.aristolochiaeGene09261	12.2632	2.86749	0.00425337	RecName: Full=Ecdysteroid UDP-glucosyltransferase; Flags: Precursor	UDP-glycosyltransferase family 49 member C1	UDP-glycosyltransferase UGT41A1 precursor [Bombyx mori]
P.aristolochiaeGene10617	289.014	0.914569	0.00433568	RecName: Full=TRPL translocation defect protein 14	TRPL translocation defect 14	TRPL translocation defect protein 14 isoform X1 [Bombyx mori]
P.aristolochiaeGene11207	11215.2	0.480993	0.00437266	None	vermiform	very low-density lipoprotein receptor isoform 1 precursor [Bombyx mori]
P.aristolochiaeGene09119	271.627	0.930667	0.00440848	RecName: Full=ATP-binding cassette sub-family G member 1; AltName: Full=ATP-binding cassette transporter 8; AltName: Full=White protein homolog	CG9663	ATP-binding cassette sub-family G member 1 [Bombyx mori]
P.aristolochiaeGene03174	523.85	0.652772	0.00447777	RecName: Full=Serine protease inhibitor 27A; Short=Serpin 27A; Flags: Precursor	Serpin 27A	serine protease inhibitor 3 precursor [Bombyx mori]
P.aristolochiaeGene08665	367.012	0.821986	0.00447777	RecName: Full=E3 ubiquitin-protein ligase MYLIP-A; AltName: Full=Myosin regulatory light chain-interacting protein A; Short=MIR-A; AltName: Full=RING-type E3 ubiquitin transferase MYLIP-A	defense repressor 1	E3 ubiquitin-protein ligase MYLIP [Bombyx mori]
P.aristolochiaeGene04056	615.657	0.699107	0.00456537	None	None	None
P.aristolochiaeGene04906	30.5004	1.53716	0.00460998	RecName: Full=1-phosphatidylinositol 4,5-bisphosphate phosphodiesterase beta-1; AltName: Full=PLC-154; AltName: Full=Phosphoinositide phospholipase C-beta-1; AltName: Full=Phospholipase C-beta-1; Short=PLC-beta-1	no receptor potential A	phospholipase C beta 1 [Bombyx mori]
P.aristolochiaeGene10853	7.61222	5.06662	0.00460998	None	CG14445	uncharacterized protein LOC101743387 isoform X2 [Bombyx mori]
P.aristolochiaeGene02252	615.957	0.708491	0.0047333	RecName: Full=FH2 domain-containing protein 1; AltName: Full=Inverted formin-1	formin 3	inverted formin-2-like [Bombyx mori]
P.aristolochiaeGene11482	5.62011	5.63304	0.00486532	RecName: Full=Cuticle protein 19; AltName: Full=LM-ACP 19; Short=LM-19	Cuticular protein 62Bc	cuticular protein RR-2 motif 85 isoform X1 [Bombyx mori]
P.aristolochiaeGene06845	226.802	1.02339	0.00492543	None	zye	uncharacterized protein LOC110386795 [Bombyx mori]
P.aristolochiaeGene11242	123.672	0.820567	0.00503292	RecName: Full=MKRN2 opposite strand protein; AltName: Full=MKRN2 antisense RNA 1; AltName: Full=MKRN2 antisense gene protein 1	CG9967	MKRN2 opposite strand protein [Bombyx mori]
P.aristolochiaeGene11706	140.605	0.896329	0.00522402	None	None	uncharacterized protein LOC101743046 [Bombyx mori]
P.aristolochiaeGene05636	62.1615	1.13304	0.00530917	None	CG43394	uncharacterized protein LOC101744060 [Bombyx mori]
P.aristolochiaeGene01630	537.315	0.635574	0.0054061	RecName: Full=Trans-1,2-dihydrobenzene-1,2-diol dehydrogenase; AltName: Full=D-xylose 1-dehydrogenase; AltName: Full=D-xylose-NADP dehydrogenase; AltName: Full=Dimeric dihydrodiol dehydrogenase	CG3609	trans-1,2-dihydrobenzene-1,2-diol dehydrogenase [Bombyx mori]
P.aristolochiaeGene01798	388.068	0.783031	0.00547655	RecName: Full=Indole-3-acetaldehyde oxidase; Short=IAA oxidase; AltName: Full=Aldehyde oxidase 2; Short=AO-2; Short=AtAO-2; Short=AtAO3	Aldehyde oxidase 3	xanthine dehydrogenase [Bombyx mori]
P.aristolochiaeGene00789	351.99	0.958508	0.00556112	None	None	uncharacterized protein LOC101739502 [Bombyx mori]
P.aristolochiaeGene02601	235.372	0.7403	0.00557372	RecName: Full=Bile salt-activated lipase; Short=BAL; AltName: Full=Bile salt-stimulated lipase; Short=BSSL; AltName: Full=Carboxyl ester lipase; AltName: Full=Cholesterol esterase; AltName: Full=Pancreatic lysophospholipase; AltName: Full=Sterol esterase; Flags: Precursor	CG10175	cholinesterase 1 [Bombyx mori]
P.aristolochiaeGene01660	54.5381	1.31773	0.0055928	RecName: Full=Trans-1,2-dihydrobenzene-1,2-diol dehydrogenase; AltName: Full=D-xylose 1-dehydrogenase; AltName: Full=D-xylose-NADP dehydrogenase; AltName: Full=Dimeric dihydrodiol dehydrogenase	CG3609	trans-1,2-dihydrobenzene-1,2-diol dehydrogenase isoform X2 [Bombyx mori]
P.aristolochiaeGene01665	1908.51	0.839075	0.00560795	RecName: Full=Kinesin-like protein KIF13A	Kinesin heavy chain 73	LOW QUALITY PROTEIN: kinesin-like protein KIF13A [Bombyx mori]
P.aristolochiaeGene09034	125.318	0.86037	0.00573319	RecName: Full=Titin homolog	Stretchin-Mlck	LOW QUALITY PROTEIN: titin homolog [Bombyx mori]
P.aristolochiaeGene04376	99.6836	0.862435	0.00581275	RecName: Full=Retinol dehydrogenase 14	CG7675	retinol dehydrogenase 14 [Bombyx mori]
P.aristolochiaeGene08227	270.471	0.847737	0.00585633	RecName: Full=Kinesin-like protein Klp68D	Kinesin-like protein at 68D	kinesin-like protein Klp68D [Bombyx mori]
P.aristolochiaeGene12479	175.855	1.44191	0.00607853	None	None	uncharacterized protein LOC101737511 [Bombyx mori]
P.aristolochiaeGene02895	10.0823	2.93262	0.00637906	RecName: Full=Hemocyte protein-glutamine gamma-glutamyltransferase; AltName: Full=Hemocyte transglutaminase; Short=TGase	Transglutaminase	hemocyte protein-glutamine gamma-glutamyltransferase [Bombyx mori]
P.aristolochiaeGene02612	346.731	0.74996	0.00642239	RecName: Full=ATP-binding cassette sub-family A member 3; AltName: Full=ABC-C transporter; AltName: Full=ATP-binding cassette transporter 3; Short=ATP-binding cassette 3	ATP binding cassette subfamily A	ATP-binding cassette sub-family A member 3 [Bombyx mori]
P.aristolochiaeGene07490	182.475	0.810856	0.0065163	RecName: Full=Integral membrane protein DGCR2/IDD; Flags: Precursor	CG42404	class E vacuolar protein-sorting machinery protein hse1 isoform X3 [Bombyx mori]
P.aristolochiaeGene06371	452.564	0.827183	0.00662381	RecName: Full=Caskin-2	caskin	caskin-2 isoform X3 [Bombyx mori]
P.aristolochiaeGene04998	8.45416	4.43	0.00662857	RecName: Full=Flexible cuticle protein 12; Flags: Precursor	Cuticular protein 65Av	cuticular protein RR-1 motif 4 precursor [Bombyx mori]
P.aristolochiaeGene10056	456.19	0.697062	0.00662857	RecName: Full=Luciferin 4-monooxygenase; Short=Luciferase	CG6178	luciferin 4-monooxygenase isoform X2 [Bombyx mori]
P.aristolochiaeGene09857	4.27624	5.24537	0.00678756	None	None	uncharacterized protein LOC101741564 [Bombyx mori]
P.aristolochiaeGene07360	2542.05	0.45884	0.00679507	RecName: Full=Clavesin-1; AltName: Full=Cellular retinaldehyde-binding protein-like; AltName: Full=Retinaldehyde-binding protein 1-like 1; AltName: Full=clathrin vesicle-associated Sec14 protein 1	CG10237	retinaldehyde-binding protein 1 isoform X1 [Bombyx mori]
P.aristolochiaeGene11208	8913	0.446147	0.00679616	None	serpentine	uncharacterized protein LOC101740647 [Bombyx mori]
P.aristolochiaeGene05892	12.1356	2.49371	0.00728103	RecName: Full=MutS protein homolog 5; Short=hMSH5	spellchecker1	mutS protein homolog 5-like [Bombyx mori]
P.aristolochiaeGene05886	95.7375	1.16789	0.00733063	None	None	uncharacterized protein LOC105841303 isoform X2 [Bombyx mori]
P.aristolochiaeGene02509	733.281	0.519758	0.00745268	RecName: Full=General odorant-binding protein 70; Flags: Precursor	Odorant-binding protein 73a	general odorant-binding protein 70 [Bombyx mori]
P.aristolochiaeGene05767	23613.6	0.557407	0.00745268	None	Msr-110	EN protein binding/engrailed nuclear homeoprotein-regulated protein [Bombyx mori]
P.aristolochiaeGene10813	58.3441	1.11734	0.00745268	RecName: Full=Dihydropyrimidinase; Short=DHP; Short=DHPase; AltName: Full=Dihydropyrimidine amidohydrolase; AltName: Full=Hydantoinase	Collapsin Response Mediator Protein	dihydropyrimidinase isoform X2 [Bombyx mori]
P.aristolochiaeGene09738	101.221	1.21212	0.00772313	RecName: Full=Sialin; AltName: Full=H(+)/nitrate cotransporter; AltName: Full=H(+)/sialic acid cotransporter; Short=AST; AltName: Full=Membrane glycoprotein HP59; AltName: Full=Solute carrier family 17 member 5; AltName: Full=Vesicular H(+)/Aspartate-glutamate cotransporter	CG3036	putative inorganic phosphate cotransporter [Bombyx mori]
P.aristolochiaeGene06427	4.40953	5.28461	0.0078713	None	Niemann-Pick type C-2e	uncharacterized protein LOC101742843 [Bombyx mori]
P.aristolochiaeGene10480	109.019	0.854514	0.00788149	RecName: Full=Serine/threonine-protein kinase NLK; AltName: Full=Nemo-like kinase	nemo	serine/threonine-protein kinase NLK [Bombyx mori]
P.aristolochiaeGene02908	288.404	0.682807	0.00799415	RecName: Full=DnaJ homolog shv; AltName: Full=Protein shriveled; Flags: Precursor	shriveled	DnaJ (Hsp40) homolog 3 [Bombyx mori]
P.aristolochiaeGene10516	464.316	0.73828	0.00807045	RecName: Full=Putative fatty acyl-CoA reductase CG5065	CG30427	putative fatty acyl-CoA reductase CG5065 [Bombyx mori]
P.aristolochiaeGene09622	1482.22	0.600423	0.00835053	None	None	uncharacterized protein LOC101741264 [Bombyx mori]
P.aristolochiaeGene12605	107.429	0.844332	0.00835053	None	None	uncharacterized protein LOC101743937 [Bombyx mori]
P.aristolochiaeGene02825	24.2058	1.70008	0.00873873	RecName: Full=Glutathione S-transferase E14; AltName: Full=Protein noppera-bo	Glutathione S transferase E14	epidermal growth factor receptor substrate 15-like 1 [Bombyx mori]
P.aristolochiaeGene07715	19.266	1.96568	0.00885992	None	None	uncharacterized protein LOC101740473 [Bombyx mori]
P.aristolochiaeGene12089	3714.23	0.550209	0.00885992	RecName: Full=Lipase 3; Short=DmLip3; Flags: Precursor	Lipase 4	LOW QUALITY PROTEIN: lipase 1 [Bombyx mori]
P.aristolochiaeGene04618	19.0539	2.24811	0.00891742	RecName: Full=Calexcitin-1	Sarcoplasmic calcium-binding protein 2	calexcitin-1 [Bombyx mori]
P.aristolochiaeGene00738	1125.99	0.56595	0.00935323	RecName: Full=Venom dipeptidyl peptidase 4; AltName: Full=Allergen C; AltName: Full=Venom dipeptidyl peptidase IV; AltName: Allergen=Api m 5; Flags: Precursor	omega	venom dipeptidyl peptidase 4 [Bombyx mori]
P.aristolochiaeGene06864	581.1	0.58587	0.00949712	RecName: Full=Glutaredoxin domain-containing cysteine-rich protein CG31559	CG31559	glutaredoxin domain-containing cysteine-rich protein CG31559 [Bombyx mori]
P.aristolochiaeGene07482	75.4667	1.04293	0.0097926	RecName: Full=Alpha-tocopherol transfer protein-like	CG3823	alpha-tocopherol transfer protein-like [Bombyx mori]
P.aristolochiaeGene02150	44.3128	1.20338	0.00981634	RecName: Full=Glucose dehydrogenase [FAD, quinone]; Contains: RecName: Full=Glucose dehydrogenase [FAD, quinone] short protein; Flags: Precursor	CG6142	glucose dehydrogenase [FAD, quinone]-like [Bombyx mori]
P.aristolochiaeGene08437	331.363	0.678268	0.0098716	RecName: Full=Dual oxidase maturation factor 1; AltName: Full=Dual oxidase activator 1; AltName: Full=Numb-interacting protein	moladietz	dual oxidase maturation factor 1 [Bombyx mori]
